# Supplementary material for: Regionalization of the SWAT+ model for projecting climate change impacts on sediment yield: An application in the Nile basin
Source: J Hydrol Reg Stud. 2022 Aug;42:101152. doi: 10.1016/j.ejrh.2022.101152 (PMC9350554; doi:10.1016/j.ejrh.2022.101152)
Supplement: Supplementary file 1 — Supplementary material [file mmc1.zip]

Archive with 6 entries (6 files):
- supporting_material_EJRH_EJRH-D-22-00264/Supporting material A.docx
- supporting_material_EJRH_EJRH-D-22-00264/Supporting material B.docx
- supporting_material_EJRH_EJRH-D-22-00264/Supporting material C.docx
- supporting_material_EJRH_EJRH-D-22-00264/Supporting material D.docx
- supporting_material_EJRH_EJRH-D-22-00264/Supporting material E.docx
- supporting_material_EJRH_EJRH-D-22-00264/Supporting material F.docx
