# Supplementary material for: Regionalization of the SWAT+ model for projecting climate change impacts on sediment yield: An application in the Nile basin
Source: J Hydrol Reg Stud. 2022 Aug;42:101152. doi: 10.1016/j.ejrh.2022.101152 (PMC9350554; doi:10.1016/j.ejrh.2022.101152)
Supplement: Supplementary file 2 — Supplementary material [file mmc2.zip]

Archive with 1 entries (1 files):
- interactive_map_data.kml
