# Supplementary material for: Regionalization of the SWAT+ model for projecting climate change impacts on sediment yield: An application in the Nile basin
Source: J Hydrol Reg Stud. 2022 Aug;42:101152. doi: 10.1016/j.ejrh.2022.101152 (PMC9350554; doi:10.1016/j.ejrh.2022.101152)
Supplement: Supplementary file 2 — Supplementary material [file mmc2.zip › interactive_map_data.kml]

<?xml version="1.0" encoding="UTF-8"?>
<kml xmlns="http://www.opengis.net/kml/2.2" xmlns:gx="http://www.google.com/kml/ext/2.2" xmlns:kml="http://www.opengis.net/kml/2.2" xmlns:atom="http://www.w3.org/2005/Atom">
<Folder>
	<name>Temporary Places</name>
	<Document>
		<name>nile_shape_new.shp</name>
		<Schema name="nile_shape_new" id="S_nile_shape_new_">
			<SimpleField type="long" name="id_2"><displayName>&lt;b&gt;id&lt;/b&gt;</displayName>
</SimpleField>
		</Schema>
		<Style id="falseColor">
			<BalloonStyle>
				<text><![CDATA[<table border="0">
  <tr><td><b>id</b></td><td>$[nile_shape_new/id_2]</td></tr>
</table>
]]></text>
			</BalloonStyle>
			<LineStyle>
				<color>ff000000</color>
				<width>2.1</width>
			</LineStyle>
			<PolyStyle>
				<colorMode>random</colorMode>
				<fill>0</fill>
			</PolyStyle>
		</Style>
		<Style id="falseColor0">
			<BalloonStyle>
				<text><![CDATA[<table border="0">
  <tr><td><b>id</b></td><td>$[nile_shape_new/id_2]</td></tr>
</table>
]]></text>
			</BalloonStyle>
			<LineStyle>
				<color>ff000000</color>
				<width>2.1</width>
			</LineStyle>
			<PolyStyle>
				<colorMode>random</colorMode>
				<fill>0</fill>
			</PolyStyle>
		</Style>
		<StyleMap id="falseColor1">
			<Pair>
				<key>normal</key>
				<styleUrl>#falseColor</styleUrl>
			</Pair>
			<Pair>
				<key>highlight</key>
				<styleUrl>#falseColor0</styleUrl>
			</Pair>
		</StyleMap>
		<Folder id="layer 0">
			<name>nile_shape_new</name>
			<Placemark>
				<styleUrl>#falseColor1</styleUrl>
				<ExtendedData>
					<SchemaData schemaUrl="#S_nile_shape_new_">
						<SimpleData name="id_2">1</SimpleData>
					</SchemaData>
				</ExtendedData>
				<Polygon>
					<outerBoundaryIs>
						<LinearRing>
							<coordinates>
								28.91794729436838,30.77109307693335,0 28.94223733132363,30.72913528463505,0 28.97867238675646,30.69765482926508,0 29.02725246066693,30.69765482926508,0 29.1122675900103,30.69765482926508,0 29.19728271935364,30.65566475213057,0 29.42803807042843,30.55060896574873,0 29.42803807042843,30.49803795136553,0 29.53734323672702,30.49803795136553,0 29.65879342150323,30.49803795136553,0 29.8288236801899,30.40333779694423,0 30.04743401278711,30.30854479141733,0 30.13244914213045,30.16090484673153,0 30.22960928995141,29.80142095783494,0 29.79238862475707,29.54687859285938,0 29.84096869866752,29.20647954068109,0 30.08386906821995,28.86493454890411,0 30.32676943777237,28.65089069936527,0 30.61824988123529,28.26449855720547,0 30.66682995514575,27.53078058520149,0 31.10405062034009,26.92279695229463,0 31.34695098989251,26.39901633932178,0 31.10405062034009,25.82886491224269,0 31.34695098989251,25.30009428717774,0 31.68701150726589,24.81332935435731,0 31.92991187681832,24.50255759672963,0 32.07565209854977,23.96799829063158,0 31.92991187681832,23.6998720029294,0 31.92991187681832,23.20686098048466,0 31.88133180290782,22.93716577352917,0 31.29837091598201,22.93716577352917,0 31.10405062034009,22.53160372307917,0 30.71541002905621,21.98897792147732,0 30.1810292160409,21.58062347492082,0 30.03528899430949,21.30773729003528,0 29.50090818129418,20.66901396506742,0 28.480726629174,20.48601728076537,0 27.46054507705385,20.39443588864413,0 27.12048455968047,20.165241802697,0 27.02332441185955,19.93570654196096,0 27.02332441185955,19.42954388036693,0 26.92616426403855,18.5515118242365,0 26.97474433794905,18.41245048885514,0 27.41196500314339,17.52911639789605,0 27.21764470750143,17.24925067891412,0 27.07190448577001,16.64140695108398,0 27.21764470750143,15.98461874751446,0 26.82900411621759,15.18415291059278,0 26.44036352493375,15.08977481718478,0 25.27444175108214,14.19109933929727,0 24.44858049460392,14.42795278411983,0 24.40000042069342,14.14369841059161,0 24.254260198962,12.95550274260505,0 23.52555909030473,12.52631443848178,0 23.86561960767811,11.57000232045293,0 24.10851997723054,11.09058458593593,0 24.10851997723054,10.03310358640771,0 23.23407864684185,9.116987312699166,0 23.62271923812569,8.537142729151231,0 24.10851997723054,8.440413478246377,0 24.35142034678296,8.15007948324542,0 24.93438123370872,7.907970993738456,0 25.08012145544018,7.617251028810839,0 25.61450226845552,6.986681591448005,0 26.14888308147083,6.743920962056547,0 26.24604322929179,6.403849917841806,0 26.68326389448613,5.966279891260524,0 27.02332441185955,5.382306714311755,0 27.41196500314339,4.79776477139918,0 27.80060559442724,4.359021825637717,0 28.43214655526354,4.310256106847548,0 28.74791703568167,4.480922019751641,0 28.91794729436838,4.310256106847548,0 29.35516795956268,4.432164381967616,0 29.62235836607035,4.554052287899029,0 29.76809858780182,4.383403485108102,0 29.91383880953327,4.237101595757267,0 30.32676943777237,3.89562309687931,0 30.49679969645904,3.700428662275894,0 30.78828013992196,3.578409859537848,0 30.73970006601146,3.090175544879652,0 30.73970006601146,2.748273905936869,0 30.71541002905621,2.088622594385297,0 30.59395984428004,1.819790247184816,0 30.20531925299615,1.379797898269857,0 29.69522847693607,1.013073479301805,0 29.42803807042843,0.621854771301531,0 29.28229784869697,-0.160652309369429,0 29.11226759001026,-0.6497132032615038,0 29.01510744218934,-1.065378667307872,0 29.28229784869697,-1.505432634570976,0 29.45232810738368,-1.65209858946844,0 29.33087792260747,-2.092026728170813,0 29.28229784869697,-2.482969837045026,0 29.47661814433893,-2.947061087522063,0 29.40374803347318,-3.459774733091159,0 29.69522847693607,-3.850227346652566,0 29.96241888344374,-3.850227346652566,0 30.32676943777237,-3.58180955388187,0 30.56966980732479,-3.191242854665,0 30.73970006601146,-2.824949560639474,0 30.86115025078767,-2.849372925130915,0 31.29837091598201,-2.727250941585431,0 31.46840117466872,-2.702825018983306,0 31.73559158117639,-3.020321523272367,0 32.00278198768402,-2.995901928510993,0 32.05136206159452,-3.020321523272367,0 32.2213923202812,-3.459774733091159,0 32.44000265287837,-3.777030746279486,0 32.73148309634125,-4.020994408115008,0 32.78006317025175,-3.752630483287558,0 33.24157387240134,-3.679425568202439,0 33.41160413108805,-3.435365839910667,0 33.58163438977472,-3.313311974850195,0 33.84882479628239,-3.313311974850195,0 33.92169490714811,-3.264486126063364,0 34.35891557234249,-3.117994292858204,0 34.65039601580537,-3.24007229754981,0 34.82042627449204,-3.166827249248481,0 34.91758642231304,-2.995901928510993,0 35.23335690273113,-2.800525675552965,0 35.52483734619405,-2.482969837045026,0 35.57341742010451,-2.189772484629655,0 35.59770745705976,-1.87207664425028,0 35.91347793747794,-1.749869856916124,0 35.71915764183598,-1.456541712773085,0 35.69486760488076,-1.260967636113657,0 35.5491273831493,-0.8453261512839005,0 35.93776797443319,-0.551903706695589,0 35.86489786356744,-0.234013082104354,0 35.69486760488076,0.03497739174028514,0 35.69486760488076,0.4262332431393157,0 35.57341742010451,1.086422215571186,0 35.08761668099971,1.11087139934344,0 34.60181594189487,1.233114152887946,0 34.86900634840254,1.59980602653468,0 34.79613623753683,1.990870454985778,0 34.91758642231304,2.503996951123866,0 34.57752590493966,3.065757553923287,0 34.43178568320816,3.627219388230563,0 34.16459527670052,3.798031471303704,0 33.84882479628239,4.090771655677652,0 33.70308457455094,4.310256106847548,0 33.99456501801386,4.749029183577331,0 34.31033549843199,4.79776477139918,0 34.77184620058158,4.943950240699815,0 34.99045653317875,5.430993710478065,0 35.16048679186542,5.650035366969757,0 35.23335690273117,6.014916740173124,0 35.74344767879123,6.258034171346223,0 36.03492812225414,6.573914900493141,0 35.81631778965698,6.96241120089466,0 35.84060782661219,7.253570686387261,0 35.93776797443319,7.180798398653145,0 35.69486760488076,7.374831291796546,0 35.76773771574648,7.520299559873491,0 36.30211852876182,7.689950061597925,0 36.42356871353799,7.689950061597925,0 36.95794952655329,7.762636477479692,0 36.90936945264283,8.271078365924257,0 37.03081963741904,8.682189966716521,0 36.83649934177708,8.972113174701274,0 36.88507941568758,9.285931838190846,0 37.10368974828475,9.092845732355478,0 37.51662037652385,8.82718042095313,0 37.51662037652385,8.658019345612518,0 37.92955100476298,8.706359010501568,0 38.00242111562869,9.068702502646349,0 38.39106170691257,9.116987312699166,0 38.68254215037545,9.068702502646349,0 38.97402259383837,9.141127239452747,0 39.50840340685367,9.35831147235894,0 39.7027237024956,9.527137737812339,0 39.7998838503166,10.08124971941616,0 39.67843366554035,10.61036905194241,0 39.50840340685367,11.11457469225194,0 39.62985359162988,11.42626271215027,0 39.50840340685367,11.80940182570142,0 39.50840340685367,12.26367449743607,0 39.70272370249563,12.66945886373343,0 39.60556355467463,13.14601446250738,0 39.77559381336135,13.52658677163093,0 39.72701373945085,13.97771654488838,0 39.43553329598797,14.33324176822997,0 39.41124325903272,14.73548077593723,0 39.09547277861458,15.18415291059278,0 38.73112222428595,15.18415291059278,0 38.34248163300207,14.92451113066612,0 38.1238713004049,14.99535426460808,0 37.83239085694201,15.08977481718478,0 37.56520045043435,15.08977481718478,0 37.24942997001621,15.39634714056436,0 36.93365948959808,15.39634714056436,0 36.83649934177712,15.6789318397964,0 36.83649934177712,15.93762052852462,0 37.00652960046379,16.3367470988359,0 36.35069860267228,16.89881413755401,0 36.32640856571703,17.31925768696236,0 36.35069860267228,17.64559867264039,0 36.66646908309041,18.01782778949188,0 37.1765598591505,18.25006847876124,0 37.1765598591505,18.52834286924827,0 36.95794952655329,18.75988884233425,0 36.56930893526949,18.99111362573845,0 36.39927867658274,19.52169356823471,0 36.35069860267228,19.47562535375722,0 36.08350819616464,19.56774849761945,0 35.86489786356744,19.6828275273821,0 35.30622701359688,19.88975883063169,0 35.16048679186546,20.37153192376923,0 35.03903660708921,20.73758036533455,0 34.84471631144733,21.07993943163473,0 34.97831151470113,21.1995776083523,0 34.96009398698469,21.2849735097976,0 35.03296409785044,21.4044435133049,0 35.09368919023852,21.52381481586957,0 35.25157443044761,21.58062347492082,0 35.22121188425355,21.71687225216963,0 35.39731465217903,21.82464341060972,0 35.48840229076121,21.91533443908779,0 35.42160468913428,21.97198669776666,0 35.45803974456716,22.05692222506201,0 35.39124214294021,22.15877676909624,0 35.31229952283569,22.21533043847487,0 35.26371944892519,22.17008934476946,0 35.17870431958186,22.18140099991231,0 35.08761668099971,22.20967610803149,0 35.02689158861158,22.31141875190439,0 34.96009398698469,22.40744022522222,0 34.88722387611898,22.43566908188559,0 34.77791870982036,22.5372448419205,0 34.67468605276062,22.61619600918237,0 34.59574343265606,22.6049200729585,0 34.50465579407391,22.67256165881946,0 34.45000321092463,22.74016952148786,0 34.3832056092977,22.83026074567254,0 34.26175542452152,22.81900263514104,0 34.27390044299911,22.8640294251111,0 34.30426298919318,22.93154131709777,0 34.38927811853651,22.98777524277601,0 34.48643826635747,23.07770027265576,0 34.51072830331272,23.24614575161007,0 34.51072830331272,23.39195808196688,0 34.47429324787988,23.43118757513857,0 34.51680081255154,23.44799661335297,0 34.61092470575309,23.49561047291171,0 34.64735976118596,23.54880538425512,0 34.70808485357405,23.56559925873138,0 34.73844739976811,23.60197853769869,0 34.68986732585761,23.61596785189022,0 34.70201234433527,23.66631687513729,0 34.65343227042477,23.69707607524627,0 34.71719361743227,23.72223724368875,0 34.70504859895464,23.73341840970557,0 34.6837948166188,23.78372164765848,0 34.71415736281286,23.81445283187461,0 34.77791870982039,23.84238389009711,0 35.00260155165638,23.85355461027897,0 35.16352304648483,23.88426906902474,0 35.13316050029076,23.94009465056666,0 35.06332664404446,24.02657604833895,0 35.07243540790272,24.08791428085071,0 35.03903660708921,24.15758079907889,0 34.98134776932054,24.16315246288342,0 34.89329638535779,24.21885557598716,0 34.87811511226076,24.18822190784557,0 34.80828125601445,24.22442453387903,0 34.79309998291743,24.27453406889434,0 34.75666492748455,24.29679856301193,0 34.6837948166188,24.3552240664157,0 34.56234463184263,24.42196269190774,0 34.59270717803669,24.43308232993243,0 34.58967092341724,24.48310842970102,0 34.55323586798441,24.53589194761399,0 34.550199613365,24.58310029079733,0 34.56234463184263,24.59142930866521,0 34.55930837722322,24.61086150480681,0 34.53198208564856,24.65249164615681,0 34.49858328483514,24.69410775649547,0 34.49858328483514,24.71907068061155,0 34.57145339570084,24.68023727978631,0 34.49858328483514,24.7578918347582,0 34.53501834026797,24.80224385414453,0 34.63217848808893,24.84657983865783,0 34.53501834026797,25.00162920929426,0 34.40142313701413,25.02376301177263,0 34.47429324787988,25.07907986069928,0 34.41356815549176,25.14542673683389,0 34.27390044299911,25.18963774786922,0 34.26175542452152,25.32217340521545,0 34.21924785984984,25.38838633391567,0 34.2010303321334,25.48212515826746,0 34.2010303321334,25.53172171681642,0 34.15852276746171,25.57028249316663,0 34.11601520279007,25.64736638580941,0 34.05529011040194,25.68588947529202,0 33.92776741638692,25.8233690767161,0 33.83667977780477,25.9551978633273,0 33.7820271946555,25.94421781766345,0 33.74559213922262,25.9826434475934,0 33.72737461150622,26.09236098577626,0 33.67272202835692,26.18553920827867,0 33.54519933434189,26.24579090733782,0 33.49054675119262,26.35525855898882,0 33.55734435281947,26.42088894552949,0 33.51483678814783,26.56295858707407,0 33.47840173271495,26.72666413659335,0 33.54519933434189,26.79207985742174,0 33.59377940825239,26.86290389768514,0 33.47840173271495,26.89557681496185,0 33.35695154793878,27.02617291973541,0 33.3205164925059,27.09684850939472,0 33.25979140011778,27.27605326277666,0 33.14441372458042,27.31402894971023,0 33.06547110447586,27.34656908679542,0 33.01081852132655,27.3953611853769,0 32.99260099361015,27.48204897045719,0 32.94402091969965,27.55784427664103,0 32.86507829959513,27.660624800658,0 32.82257073492347,27.77411081215119,0 32.82864324416225,27.83350819395272,0 32.804353207207,27.89826788895113,0 32.76791815177417,27.92523954845056,0 32.76184564253535,27.99533403562187,0 32.77095440639357,28.03305815902907,0 32.75273687867713,28.03305815902907,0 32.70719305938604,28.03305815902907,0 32.60396040232627,28.07615508503845,0 32.55538032841581,28.06268917097299,0 32.50680025450531,28.01419776639597,0 32.45214767135603,28.00341890032643,0 32.3883863243485,27.99802905862463,0 32.3185524681022,28.00341890032643,0 32.29122617652754,28.06268917097299,0 32.24871861185585,28.12461824976062,0 32.25479112109467,28.13000168031432,0 32.30944370424398,28.14076772170063,0 32.3215887227216,28.17844025594449,0 32.33069748657982,28.22416745606422,0 32.33069748657982,28.2537451036957,0 32.3215887227216,28.29137739419451,0 32.33676999581859,28.3182493752932,0 32.37016879663206,28.32362294843909,0 32.40356759744553,28.32362294843909,0 32.43089388902019,28.3478006309733,0 32.41571261592316,28.38808441068932,0 32.44607516211722,28.43640453865509,0 32.46429268983362,28.46055624699254,0 32.44911141673663,28.50347885138106,0 32.41874887054257,28.54638382088995,0 32.39445883358731,28.5812311119373,0 32.36409628739325,28.64285543764827,0 32.35195126891567,28.63214078798803,0 32.34284250505745,28.60802878529755,0 32.29729868576635,28.5812311119373,0 32.26693613957229,28.55442653804765,0 32.21835606566183,28.54638382088995,0 32.16370348251252,28.56782968730272,0 32.08172460778859,28.60534932860195,0 32.07565209854977,28.65356898172004,0 32.02707202463927,28.7097969392017,0 31.98152820534822,28.75261680627513,0 31.9238393675795,28.75261680627513,0 31.89954933062425,28.72318005147029,0 31.87222303904964,28.70176624139623,0 31.79631667356448,28.71515039174053,0 31.76899038198986,28.81146516700085,0 31.78113540046745,28.85156980599271,0 31.78417165508689,28.91303324669169,0 31.76899038198986,29.00115568532322,0 31.81149794666151,29.02517592189851,0 31.83275172899735,29.0518584543992,0 31.87525929366904,29.09453600409454,0 31.91473060372129,29.08653532371042,0 31.98760071458704,29.0758667731564,0 31.98152820534822,29.1265324445361,0 31.97545569610941,29.16384891633319,0 31.96331067763179,29.20647954068109,0 32.02099951540046,29.25708014955294,0 32.01492700616165,29.28370189804752,0 31.96938318687056,29.31297772964467,0 31.91776685834069,29.37682282221964,0 31.86311427519142,29.42468011151314,0 31.83275172899735,29.47782817646571,0 31.79935292818393,29.50439165983617,0 31.74166409041521,29.52032637192643,0 31.73559158117639,29.53891366602646,0 31.71737405345992,29.59730840321022,0 31.67183023416886,29.6344509238456,0 31.70522903498233,29.65036491361041,0 31.72344656269877,29.70339318838468,0 31.73255532655699,29.7245965855092,0 31.75077285427342,29.74844499898354,0 31.73255532655699,29.79347636879351,0 31.71737405345992,29.81730822408611,0 31.72344656269877,29.84378133457922,0 31.72648281731817,29.89141507297953,0 31.78417165508689,29.88083178311781,0 31.83578798361676,29.86230829568305,0 31.87222303904964,29.85966179959757,0 31.90865809448247,29.85701523262464,0 31.93294813143772,29.85966179959757,0 31.97849195072877,29.88876935690335,0 31.99974573306462,29.90728787972566,0 32.02707202463927,29.9390258292914,0 32.04225329773631,29.9363813905698,0 32.08779711702736,29.9152233252591,0 32.13941344555731,29.90464258929988,0 32.16066722789311,29.9231581320984,0 32.15459471865434,29.94960287414461,0 32.16673973713193,29.98397042158207,0 32.20621104718417,30.01039882473468,0 32.17281224637074,30.03417830863146,0 32.13334093631845,30.08700097359271,0 32.15459471865434,30.09756208958509,0 32.16673973713193,30.11604130038597,0 32.21531981104243,30.13715612350931,0 32.23201921144916,30.16222405090698,0 32.22898295682971,30.17805311029826,0 32.23581452972341,30.18003156217431,0 32.2464414208913,30.18200997392349,0 32.24492329358164,30.18728554240032,0 32.22974202048461,30.19124203147429,0 32.20772917449391,30.19981387370123,0 32.19027071043232,30.20772567441321,0 32.18116194657411,30.20904424541467,0 32.17129411906103,30.21365910339343,0 32.16294441885766,30.21959217099557,0 32.15914910058341,30.2129998513518,0 32.14928127307034,30.20179188409659,0 32.1295456180442,30.20904424541467,0 32.12195498149568,30.21959217099557,0 32.1128462176375,30.23343458980768,0 32.10373745377928,30.24200271988855,0 32.08551992606284,30.24859307583852,0 32.07185678027552,30.2545240144822,0 32.0657842710367,30.25847777265594,0 32.04908487062997,30.27033808261641,0 32.0346626611878,30.27231466026192,0 32.02934921560383,30.28087936552065,0 32.02327670636506,30.30393443451952,0 32.03086734291353,30.31183776939895,0 32.03162640656839,30.33225173838996,0 32.03086734291353,30.34344467123885,0 32.01113168788739,30.35068646842977,0 32.00657730595828,30.35726945073036,0 32.00126386037432,30.36977588451395,0 32.00354105133891,30.3816225948035,0 32.01189075154228,30.38228070285696,0 32.03238547022324,30.38951959601793,0 32.05363925255908,30.39478390537257,0 32.05971176179786,30.39675794751084,0 32.06882052565611,30.40004792819629,0 32.09159243530166,30.40070591090105,0 32.1113280903278,30.3954419238958,0 32.11588247225687,30.40531166446015,0 32.12119591784087,30.41386462463641,0 32.12043685418598,30.42373248430955,0 32.12271404515057,30.43557258548297,0 32.1295456180442,30.44741123496415,0 32.13865438190241,30.4526723908949,0 32.14017250921212,30.46516648654721,0 32.13789531824757,30.49277927043606,0 32.14624501845093,30.49672330804716,0 32.14624501845093,30.50329634520053,0 32.15307659134459,30.51644107356195,0 32.15687190961886,30.53484067762555,0 32.15155846403489,30.54075408871894,0 32.13561812728305,30.54469616075722,0 32.12650936342483,30.55717832249124,0 32.11208715398261,30.56506095778286,0 32.10297839012443,30.56177660500767,0 32.09083337164681,30.57622691725969,0 32.07717022585948,30.58542143844351,0 32.06198895276245,30.58607815625904,0 32.05060299793968,30.5827945222495,0 32.05136206159452,30.59724167160066,0 32.06426614372704,30.60709075358388,0 32.05667550717849,30.615625806537,0 32.05819363448819,30.62547300043277,0 32.06198895276245,30.64122640616251,0 32.06350708007215,30.65369601498478,0 32.06502520738185,30.65763344878379,0 32.07337490758522,30.66550783044075,0 32.08020648047884,30.6615707206064,0 32.0893152443371,30.65303976027141,0 32.09614681723077,30.64778956060663,0 32.10905089936325,30.64188274184863,0 32.12043685418602,30.64516435280805,0 32.12650936342483,30.63991372129635,0 32.13561812728305,30.63335002710323,0 32.14093157286697,30.63794466026336,0 32.14700408210582,30.64778956060663,0 32.14928127307034,30.67272544437787,0 32.15687190961886,30.68453491067242,0 32.14928127307034,30.69568695628439,0 32.14548595479612,30.70487001680791,0 32.15459471865434,30.7074935862735,0 32.15459471865434,30.71339635410918,0 32.14624501845093,30.72651230974064,0 32.14700408210582,30.73831512906933,0 32.15079940038008,30.7422490777547,0 32.16522160982222,30.75863878423046,0 32.1781256919547,30.7638828953128,0 32.18343913753866,30.76781578927965,0 32.18343913753866,30.77764731407022,0 32.18192101022895,30.79075443547033,0 32.17736662829984,30.79796258322984,0 32.18116194657411,30.80058359254079,0 32.19482509236143,30.80058359254079,0 32.19786134698084,30.8156529952101,0 32.20165666525509,30.8176183934955,0 32.2031747925648,30.82416942777806,0 32.2062110471842,30.83334011753185,0 32.2213923202812,30.83530515023345,0 32.21607887469727,30.84774941381565,0 32.2282238931749,30.86281134147091,0 32.24036891165252,30.88179906213633,0 32.23353733875882,30.89358263287549,0 32.2251876385555,30.89685558713894,0 32.22442857490064,30.92041752217796,0 32.2213923202812,30.94004799211338,0 32.2031747925648,30.94462784944012,0 32.20848823814876,30.95117011828331,0 32.21380168373268,30.96032853465519,0 32.21607887469727,30.96883198437483,0 32.2229104475909,30.97733466932831,0 32.22746482952005,30.98256671066637,0 32.23277827510401,30.98649055156369,0 32.23353733875882,31.00806876325787,0 32.23809172068793,31.01591416310648,0 32.23885078434278,31.02833471233888,0 32.24340516627193,31.03944644912613,0 32.24720048454615,31.04467504864344,0 32.2494776755107,31.04924983531964,0 32.26162269398833,31.05055687644134,0 32.27300864881114,31.05317090430075,0 32.28667179459843,31.05643833715079,0 32.28439460363391,31.06231943073284,0 32.28818992190818,31.0734271612481,0 32.28211741266932,31.07996050832488,0 32.27908115804992,31.09237261851018,0 32.28363553997902,31.10478309142508,0 32.29350336749209,31.11523274581127,0 32.29350336749209,31.14657473889684,0 32.28135834901447,31.17137973235789,0 32.2950214948018,31.1974831665137,0 32.30261213135032,31.2144465002374,0 32.29198524018239,31.23140676133734,0 32.27073145784659,31.25879761313916,0 32.27680396708536,31.27444592598614,0 32.26010456667866,31.28096528285533,0 32.23429640241368,31.28618044070462,0 32.20393385621965,31.29139530728374,0 32.16294441885766,31.31485860170173,0 32.1310637453539,31.32789121551782,0 32.10829183570836,31.35134532921901,0 32.06122988910759,31.3747935379122,0 32.03086734291353,31.3995380159708,0 32.00354105133891,31.41125678636308,0 31.98987790555155,31.434689893428,0 31.97621475976426,31.4529115550453,0 31.97469663245456,31.46202104397684,0 31.97925101438367,31.45551435746385,0 31.99898666940981,31.45551435746385,0 31.9944322874807,31.48023733737503,0 31.96406974128664,31.49845005054047,0 31.93370719509257,31.52446199934986,0 31.91852592199554,31.52836316107361,0 31.87146397539479,31.52056067310141,0 31.85476457498805,31.53226415826144,0 31.8319926653425,31.52576240487217,0 31.81529326493577,31.51535864886183,0 31.77582195488353,31.4958484536149,0 31.75608629985739,31.4841403630606,0 31.71965124442451,31.47373192924141,0 31.67107117051405,31.46202104397684,0 31.62249109660355,31.45681573128536,0 31.60579169619682,31.4503086795956,0 31.56176600421546,31.44249961509253,0 31.53595783995051,31.44770573111805,0 31.50407716644675,31.45941842415083,0 31.47067836563328,31.46982846518482,0 31.4577742835008,31.47893629227965,0 31.44335207405862,31.4854413350875,0 31.42589360999704,31.49975082159506,0 31.39401293649331,31.51145693876551,0 31.37503634512202,31.52056067310141,0 31.35302349913133,31.53356445409189,0 31.33025158948578,31.54461623041675,0 31.29988904329171,31.55371670121865,0 31.2725627517171,31.56476606805326,0 31.24827271476185,31.56931542319354,0 31.23688675993911,31.5732146920838,0 31.22777799608086,31.57256482537008,0 31.21107859567412,31.57906328667147,0 31.19437919526739,31.58361193740578,0 31.16857103100248,31.58945987324696,0 31.14428099404723,31.59075936421839,0 31.12909972095019,31.60180429851118,0 31.11999095709201,31.60375326728275,0 31.07065181952666,31.60245395934471,0 31.04332552795201,31.60440291438722,0 31.02207174561616,31.59660684710277,0 30.99019107211244,31.59205883688825,0 30.96362384419263,31.58751060247548,0 30.93174317068886,31.57516426478076,0 30.91048938835302,31.57191495408245,0 30.90745313373365,31.56801563030682,0 30.88392216043322,31.56216633593032,0 30.86874088733619,31.55891656788198,0 30.8535596142392,31.55501669532022,0 30.8315467682485,31.54851654191868,0 30.82016081342573,31.5472164563723,0 30.79587077647048,31.53616499090226,0 30.77309886682497,31.52966351175182,0 30.7397000660115,31.5212109055676,0 30.7131328380917,31.51145693876551,0 30.67366152803941,31.50170194391549,0 30.6508896183939,31.49194592119164,0 30.62735864509351,31.48739275887499,0 30.60838205372222,31.4815383642039,0 30.59016452600578,31.4730813633136,0 30.54082538844047,31.4730813633136,0 30.49831782376878,31.45941842415083,0 30.46340089564565,31.47243079281976,0 30.43152022214188,31.46982846518482,0 30.40115767594782,31.46462359076004,0 30.3935670393993,31.4854413350875,0 30.37686763899257,31.4828393727659,0 30.35865011127613,31.46592483675959,0 30.3434688381791,31.43859483639982,0 30.33284194701118,31.41125678636308,0 30.32980569239182,31.3995380159708,0 30.3222150558433,31.3721884730718,0 30.31310629198508,31.35655655265706,0 30.28274374579102,31.32007186581504,0 30.21139176223501,31.27966144788526,0 30.18710172527976,31.27444592598618,0 30.1597754337051,31.27574983376285,0 30.12182225096252,31.27183805583136,0 30.0899415774588,31.27705372333856,0 30.07779655898117,31.29660988256592,0 30.0899415774588,31.33049751968083,0 30.07476030436177,31.33440683928442,0 30.05654277664533,31.32658803610947,0 30.042879630858,31.31094846237236,0 30.02921648507067,31.29791348086815,0 30.01555333928339,31.29139530728379,0 29.9958176842572,31.26923011287753,0 29.9730457746117,31.24705965898478,0 29.93964697379823,31.23532023129811,0 29.92142944608183,31.21705597119235,0 29.9062481729848,31.20400788920312,0 29.90473004567509,31.20139805465784,0 29.89410315450714,31.21053215744698,0 29.87436749948103,31.21053215744698,0 29.86525873562282,31.19356811478813,0 29.84704120790638,31.17268507668264,0 29.85159558983549,31.15571418353809,0 29.84704120790638,31.15179738765622,0 29.82426929826083,31.13482271691812,0 29.81212427978321,31.14004601936944,0 29.80453364323473,31.1491860995966,0 29.7893523701377,31.15571418353809,0 29.77872547896978,31.14657473889684,0 29.77720735166003,31.13612856976506,0 29.76202607856304,31.11392660252985,0 29.72559102313017,31.09694508851029,0 29.68763784038759,31.07081369546723,0 29.64968465764505,31.04532860319204,0 29.63753963916743,31.03552480918275,0 29.62084023876069,31.02702736310981,0 29.60717709297336,31.01395287428373,0 29.59199581987633,31.0047996541889,0 29.57909173774386,30.99891497259261,0 29.57226016485019,30.99172208592972,0 29.55783795540805,30.9825667106664,0 29.53658417307221,30.97144827658967,0 29.51912570901062,30.96294506217004,0 29.50773975418785,30.95313271072483,0 29.48724503550686,30.94201081524885,0 29.46750938048071,30.93154195483309,0 29.45156904372887,30.92630709048317,0 29.4401830889061,30.92368954978478,0 29.42955619773818,30.91779981870973,0 29.40906147905718,30.90994627429953,0 29.39767552423441,30.90340115671138,0 29.37034923265979,30.89161880608863,0 29.3445410683948,30.88179906213633,0 29.33011885895262,30.87263305061198,0 29.29823818544889,30.86477576460167,0 29.27926159407761,30.8621565247276,0 29.25952593905151,30.85560810890033,0 29.25041717519325,30.85298861612161,0 29.23523590209626,30.84840432990781,0 29.22460901092829,30.84512970429542,0 29.22157275630893,30.83989006853775,0 29.19196927376971,30.8326850976032,0 29.17147455508872,30.83006497274923,0 29.15781140930143,30.83006497274923,0 29.14870264544318,30.8241694277781,0 29.0940500622939,30.82351434465867,0 29.0925319349842,30.8208939670493,0 29.08494129843568,30.81958375116643,0 29.07051908899351,30.82154906822129,0 29.06520564340954,30.8241694277781,0 29.05457875224162,30.82351434465867,0 29.04622905203826,30.82678971512257,0 29.03712028818008,30.8280998317141,0 29.02649339701211,30.83137504420396,0 29.01510744218938,30.83399513294652,0 29.01055306026027,30.83661514946366,0 28.9976489781278,30.83727014230726,0 28.98854021426958,30.84120000456572,0 28.98246770503076,30.84250992253497,0 28.98626302330502,30.8470944932083,0 28.98019051406621,30.84971414854612,0 28.97184081386284,30.85429837154253,0 28.91794729436838,30.77109307693335,0 
							</coordinates>
						</LinearRing>
					</outerBoundaryIs>
				</Polygon>
			</Placemark>
		</Folder>
	</Document>
	<Document>
		<name>riv_network.shp</name>
		<Schema name="riv_network" id="S_riv_network_IIIIDDDDDDDIIII">
			<SimpleField type="int" name="LINKNO"><displayName>&lt;b&gt;LINKNO&lt;/b&gt;</displayName>
</SimpleField>
			<SimpleField type="int" name="Channel"><displayName>&lt;b&gt;Channel&lt;/b&gt;</displayName>
</SimpleField>
			<SimpleField type="int" name="ChannelR"><displayName>&lt;b&gt;ChannelR&lt;/b&gt;</displayName>
</SimpleField>
			<SimpleField type="int" name="Subbasin"><displayName>&lt;b&gt;Subbasin&lt;/b&gt;</displayName>
</SimpleField>
			<SimpleField type="double" name="AreaC"><displayName>&lt;b&gt;AreaC&lt;/b&gt;</displayName>
</SimpleField>
			<SimpleField type="double" name="Len2"><displayName>&lt;b&gt;Len2&lt;/b&gt;</displayName>
</SimpleField>
			<SimpleField type="double" name="Slo2"><displayName>&lt;b&gt;Slo2&lt;/b&gt;</displayName>
</SimpleField>
			<SimpleField type="double" name="Wid2"><displayName>&lt;b&gt;Wid2&lt;/b&gt;</displayName>
</SimpleField>
			<SimpleField type="double" name="Dep2"><displayName>&lt;b&gt;Dep2&lt;/b&gt;</displayName>
</SimpleField>
			<SimpleField type="double" name="MinEl"><displayName>&lt;b&gt;MinEl&lt;/b&gt;</displayName>
</SimpleField>
			<SimpleField type="double" name="MaxEl"><displayName>&lt;b&gt;MaxEl&lt;/b&gt;</displayName>
</SimpleField>
			<SimpleField type="int" name="Reservoir"><displayName>&lt;b&gt;Reservoir&lt;/b&gt;</displayName>
</SimpleField>
			<SimpleField type="int" name="Pond"><displayName>&lt;b&gt;Pond&lt;/b&gt;</displayName>
</SimpleField>
			<SimpleField type="int" name="LakeIn"><displayName>&lt;b&gt;LakeIn&lt;/b&gt;</displayName>
</SimpleField>
			<SimpleField type="int" name="LakeOut"><displayName>&lt;b&gt;LakeOut&lt;/b&gt;</displayName>
</SimpleField>
		</Schema>
		<StyleMap id="style2">
			<Pair>
				<key>normal</key>
				<styleUrl>#style21</styleUrl>
			</Pair>
			<Pair>
				<key>highlight</key>
				<styleUrl>#style20</styleUrl>
			</Pair>
		</StyleMap>
		<Style id="style20">
			<BalloonStyle>
				<text><![CDATA[<table border="0">
  <tr><td><b>LINKNO</b></td><td>$[riv_network/LINKNO]</td></tr>
  <tr><td><b>Channel</b></td><td>$[riv_network/Channel]</td></tr>
  <tr><td><b>ChannelR</b></td><td>$[riv_network/ChannelR]</td></tr>
  <tr><td><b>Subbasin</b></td><td>$[riv_network/Subbasin]</td></tr>
  <tr><td><b>AreaC</b></td><td>$[riv_network/AreaC]</td></tr>
  <tr><td><b>Len2</b></td><td>$[riv_network/Len2]</td></tr>
  <tr><td><b>Slo2</b></td><td>$[riv_network/Slo2]</td></tr>
  <tr><td><b>Wid2</b></td><td>$[riv_network/Wid2]</td></tr>
  <tr><td><b>Dep2</b></td><td>$[riv_network/Dep2]</td></tr>
  <tr><td><b>MinEl</b></td><td>$[riv_network/MinEl]</td></tr>
  <tr><td><b>MaxEl</b></td><td>$[riv_network/MaxEl]</td></tr>
  <tr><td><b>Reservoir</b></td><td>$[riv_network/Reservoir]</td></tr>
  <tr><td><b>Pond</b></td><td>$[riv_network/Pond]</td></tr>
  <tr><td><b>LakeIn</b></td><td>$[riv_network/LakeIn]</td></tr>
  <tr><td><b>LakeOut</b></td><td>$[riv_network/LakeOut]</td></tr>
</table>
]]></text>
			</BalloonStyle>
			<LineStyle>
				<color>ffff0000</color>
			</LineStyle>
			<PolyStyle>
				<color>ff0000ff</color>
			</PolyStyle>
		</Style>
		<Style id="style21">
			<BalloonStyle>
				<text><![CDATA[<table border="0">
  <tr><td><b>LINKNO</b></td><td>$[riv_network/LINKNO]</td></tr>
  <tr><td><b>Channel</b></td><td>$[riv_network/Channel]</td></tr>
  <tr><td><b>ChannelR</b></td><td>$[riv_network/ChannelR]</td></tr>
  <tr><td><b>Subbasin</b></td><td>$[riv_network/Subbasin]</td></tr>
  <tr><td><b>AreaC</b></td><td>$[riv_network/AreaC]</td></tr>
  <tr><td><b>Len2</b></td><td>$[riv_network/Len2]</td></tr>
  <tr><td><b>Slo2</b></td><td>$[riv_network/Slo2]</td></tr>
  <tr><td><b>Wid2</b></td><td>$[riv_network/Wid2]</td></tr>
  <tr><td><b>Dep2</b></td><td>$[riv_network/Dep2]</td></tr>
  <tr><td><b>MinEl</b></td><td>$[riv_network/MinEl]</td></tr>
  <tr><td><b>MaxEl</b></td><td>$[riv_network/MaxEl]</td></tr>
  <tr><td><b>Reservoir</b></td><td>$[riv_network/Reservoir]</td></tr>
  <tr><td><b>Pond</b></td><td>$[riv_network/Pond]</td></tr>
  <tr><td><b>LakeIn</b></td><td>$[riv_network/LakeIn]</td></tr>
  <tr><td><b>LakeOut</b></td><td>$[riv_network/LakeOut]</td></tr>
</table>
]]></text>
			</BalloonStyle>
			<LineStyle>
				<color>ffff0000</color>
			</LineStyle>
			<PolyStyle>
				<color>ff0000ff</color>
			</PolyStyle>
		</Style>
		<Folder id="layer 0">
			<name>riv_network</name>
			<Placemark>
				<styleUrl>#style2</styleUrl>
				<ExtendedData>
					<SchemaData schemaUrl="#S_riv_network_IIIIDDDDDDDIIII">
						<SimpleData name="LINKNO">104</SimpleData>
						<SimpleData name="Channel">1</SimpleData>
						<SimpleData name="ChannelR">0</SimpleData>
						<SimpleData name="Subbasin">2</SimpleData>
						<SimpleData name="AreaC">4.2954e+08</SimpleData>
						<SimpleData name="Len2">230696</SimpleData>
						<SimpleData name="Slo2">0.00563511</SimpleData>
						<SimpleData name="Wid2">12313.8</SimpleData>
						<SimpleData name="Dep2">58.4985</SimpleData>
						<SimpleData name="MinEl">-3</SimpleData>
						<SimpleData name="MaxEl">10</SimpleData>
						<SimpleData name="Reservoir">0</SimpleData>
						<SimpleData name="Pond">0</SimpleData>
						<SimpleData name="LakeIn">0</SimpleData>
						<SimpleData name="LakeOut">0</SimpleData>
					</SchemaData>
				</ExtendedData>
				<LineString>
					<coordinates>
						30.30807479621969,31.28086752996939,0 30.31083243271225,31.28086752996939,0 30.3135900692048,31.28086752996939,0 30.31634770569732,31.28086752996939,0 30.31910534218988,31.28086752996939,0 30.32186297868243,31.27849913363937,0 30.32462061517499,31.27613067725088,0 30.32737825166755,31.27376216080638,0 30.33013588816006,31.27139358430845,0 30.33289352465262,31.26902494775959,0 30.33565116114517,31.26665625116225,0 30.33840879763773,31.26428749451905,0 30.34116643413025,31.26191867783249,0 30.3439240706228,31.25954980110503,0 30.3466817071154,31.25954980110503,0 30.34943934360792,31.25954980110503,0 30.35219698010047,31.25718086433928,0 30.35495461659299,31.25954980110503,0 30.35771225308558,31.26191867783249,0 30.36046988957814,31.26191867783249,0 30.36322752607066,31.26191867783249,0 30.36598516256321,31.25954980110503,0 30.36874279905577,31.25954980110503,0 30.37150043554833,31.25954980110503,0 30.37425807204084,31.26191867783249,0 30.3770157085334,31.26428749451905,0 30.37977334502596,31.26428749451905,0 30.38253098151851,31.26428749451905,0 30.38253098151851,31.26191867783249,0 30.38528861801107,31.25954980110503,0 30.38804625450359,31.25718086433928,0 30.39080389099614,31.25481186753771,0 30.3935615274887,31.25244281070285,0 30.39631916398125,31.25007369383724,0 30.39907680047381,31.24770451694341,0 30.40183443696633,31.24533528002384,0 30.40459207345888,31.24770451694341,0 30.40734970995148,31.24770451694341,0 30.41010734644399,31.24770451694341,0 30.41286498293655,31.24770451694341,0 30.41562261942907,31.24770451694341,0 30.41838025592167,31.24533528002384,0 30.42113789241422,31.24296598308112,0 30.42389552890674,31.24059662611774,0 30.42389552890674,31.23822720913623,0 30.42665316539929,31.23822720913623,0 30.42941080189185,31.23585773213911,0 30.42941080189185,31.23348819512894,0 30.43216843838441,31.23111859810822,0 30.43216843838441,31.2287489410795,0 30.43492607487692,31.22637922404526,0 30.43492607487692,31.22400944700809,0 30.43492607487692,31.22163960997053,0 30.43768371136948,31.21926971293503,0 30.44044134786203,31.21689975590421,0 30.44319898435459,31.21452973888054,0 30.44595662084715,31.21215966186657,0 30.44871425733966,31.20978952486487,0 30.45147189383222,31.20978952486487,0 30.45422953032478,31.20978952486487,0 30.45698716681733,31.20978952486487,0 30.45974480330989,31.20978952486487,0 30.46250243980241,31.20978952486487,0 30.46526007629496,31.20741932787791,0 30.46801771278752,31.20504907090829,0 30.47077534928007,31.20267875395849,0 30.47077534928007,31.20030837703103,0 30.47353298577263,31.20030837703103,0 30.47629062226519,31.20030837703103,0 30.47904825875774,31.20030837703103,0 30.48180589525026,31.20030837703103,0 30.48456353174281,31.19793794012855,0 30.48732116823537,31.19556744325347,0 30.49007880472793,31.19319688640841,0 30.49283644122045,31.19082626959584,0 30.495594077713,31.18845559281835,0 30.49835171420556,31.18608485607843,0 30.50110935069812,31.18371405937868,0 30.50110935069812,31.1813432027216,0 30.50110935069812,31.17897228610968,0 30.50110935069812,31.17660130954556,0 30.50386698719067,31.17423027303171,0 30.50662462368323,31.1718591765707,0 30.50938226017574,31.16948802016508,0 30.5121398966683,31.16711680381736,0 30.5148975331609,31.16711680381736,0 30.51765516965341,31.16711680381736,0 30.52041280614597,31.16474552753012,0 30.52317044263848,31.16237419130585,0 30.52592807913108,31.16000279514713,0 30.5286857156236,31.15763133905655,0 30.53144335211616,31.15525982303655,0 30.53420098860871,31.15525982303655,0 30.53695862510127,31.15288824708973,0 30.53971626159382,31.15051661121864,0 30.54247389808634,31.15051661121864,0 30.5452315345789,31.15288824708973,0 30.54798917107145,31.15525982303655,0 30.55074680756401,31.15763133905655,0 30.55350444405656,31.16000279514713,0 30.55626208054912,31.16237419130585,0 30.55901971704164,31.16474552753012,0 30.55901971704164,31.16711680381736,0 30.56177735353419,31.16948802016508,0 30.56177735353419,31.1718591765707,0 30.56453499002675,31.1718591765707,0 30.56729262651931,31.17423027303171,0 30.57005026301182,31.17423027303171,0 30.57005026301182,31.1718591765707,0 30.57280789950438,31.16948802016508,0 30.57556553599694,31.16711680381736,0 30.57832317248949,31.16474552753012,0 30.58108080898205,31.16474552753012,0 30.58383844547457,31.16711680381736,0 30.58659608196716,31.16948802016508,0 30.58935371845968,31.16948802016508,0 30.59211135495223,31.1718591765707,0 30.59486899144475,31.17423027303171,0 30.59762662793734,31.17423027303171,0 30.6003842644299,31.17423027303171,0 30.60314190092242,31.1718591765707,0 30.60589953741498,31.1718591765707,0 30.60589953741498,31.16948802016508,0 30.60865717390753,31.16711680381736,0 30.61141481040009,31.16474552753012,0 30.61417244689265,31.16237419130585,0 30.61693008338516,31.16000279514713,0 30.61693008338516,31.15763133905655,0 30.61693008338516,31.15525982303655,0 30.61693008338516,31.15288824708973,0 30.61968771987772,31.15051661121864,0 30.61968771987772,31.1481449154258,0 30.62244535637027,31.14577315971381,0 30.62520299286283,31.14340134408515,0 30.62520299286283,31.14102946854238,0 30.62796062935535,31.13865753308813,0 30.6307182658479,31.13628553772485,0 30.63347590234046,31.13391348245512,0 30.63623353883305,31.13154136728147,0 30.63899117532557,31.1291691922065,0 30.63899117532557,31.12679695723272,0 30.64174881181809,31.1244246623627,0 30.64450644831069,31.12205230759898,0 30.64726408480324,31.1196798929441,0 30.65002172129576,31.11730741840063,0 30.65277935778831,31.11493488397112,0 30.65277935778831,31.1125622896581,0 30.65553699428087,31.11018963546414,0 30.65829463077343,31.10781692139184,0 30.66105226726598,31.10781692139184,0 30.6638099037585,31.10544414744368,0 30.66656754025106,31.10544414744368,0 30.66932517674361,31.10307131362225,0 30.67208281323617,31.10307131362225,0 30.67484044972872,31.10069841993012,0 30.67759808622124,31.09832546636979,0 30.6803557227138,31.09595245294387,0 30.68311335920635,31.09595245294387,0 30.68311335920635,31.09357937965491,0 30.68587099569891,31.09120624650548,0 30.68862863219142,31.08883305349805,0 30.69138626868398,31.08883305349805,0 30.69414390517658,31.0864598006353,0 30.6969015416691,31.0864598006353,0 30.6969015416691,31.08408648791967,0 30.69965917816165,31.08171311535383,0 30.70241681465417,31.07933968294027,0 30.70517445114676,31.07933968294027,0 30.70793208763932,31.07696619068157,0 30.71068972413184,31.07459263858035,0 30.71344736062439,31.07459263858035,0 30.71620499711695,31.07221902663903,0 30.71896263360951,31.06984535486029,0 30.72172027010202,31.06747162324666,0 30.72447790659458,31.0650978318007,0 30.72447790659458,31.06272398052495,0 30.72447790659458,31.06035006942201,0 30.72447790659458,31.05797609849441,0 30.72447790659458,31.05560206774475,0 30.72447790659458,31.05322797717557,0 30.72447790659458,31.05085382678945,0 30.72447790659458,31.04847961658897,0 30.72447790659458,31.04610534657665,0 30.72172027010202,31.04373101675506,0 30.72172027010202,31.04135662712683,0 30.72172027010202,31.03898217769447,0 30.72172027010202,31.03660766846052,0 30.72172027010202,31.03423309942767,0 30.72172027010202,31.03185847059838,0 30.72172027010202,31.02948378197528,0 30.71896263360951,31.02710903356085,0 30.71896263360951,31.0247342253578,0 30.71896263360951,31.02235935736858,0 30.72172027010202,31.01998442959582,0 30.72447790659458,31.01760944204207,0 30.72723554308713,31.01523439470991,0 30.72999317957969,31.01285928760192,0 30.73275081607225,31.01048412072071,0 30.73550845256477,31.01048412072071,0 30.73826608905732,31.00810889406874,0 30.74102372554988,31.00810889406874,0 30.74378136204243,31.00810889406874,0 30.74653899853499,31.00810889406874,0 30.74929663502754,31.00573360764871,0 30.75205427152006,31.00573360764871,0 30.75481190801266,31.00335826146313,0 30.75481190801266,31.00098285551459,0 30.75756954450517,30.99860738980565,0 30.75756954450517,30.99623186433891,0 30.75756954450517,30.99385627911694,0 30.76032718099773,30.99148063414232,0 30.76032718099773,30.98910492941761,0 30.76032718099773,30.98672916494542,0 30.76032718099773,30.9843533407283,0 30.75756954450517,30.98197745676881,0 30.75481190801266,30.97960151306962,0 30.75205427152006,30.97722550963319,0 30.74929663502754,30.97484944646221,0 30.74929663502754,30.97247332355917,0 30.74929663502754,30.97009714092671,0 30.74929663502754,30.96772089856739,0 30.74929663502754,30.96534459648381,0 30.75205427152006,30.96296823467859,0 30.75481190801266,30.96059181315419,0 30.75481190801266,30.95821533191332,0 30.75756954450517,30.95583879095848,0 30.76032718099773,30.9534621902923,0 30.76032718099773,30.9510855299174,0 30.76308481749025,30.9510855299174,0 30.76584245398284,30.94870880983625,0 30.7686000904754,30.94633203005155,0 30.77135772696792,30.94395519056584,0 30.77411536346047,30.94157829138172,0 30.77687299995303,30.93920133250176,0 30.77963063644559,30.93682431392859,0 30.78238827293814,30.93444723566472,0 30.78238827293814,30.93207009771284,0 30.78238827293814,30.92969290007546,0 30.78238827293814,30.92731564275518,0 30.78238827293814,30.92493832575465,0 30.77963063644559,30.92256094907641,0 30.77687299995303,30.92018351272302,0 30.77687299995303,30.91780601669717,0 30.77687299995303,30.91542846100141,0 30.77411536346047,30.9130508456383,0 30.77135772696792,30.9130508456383,0 30.7686000904754,30.91067317061047,0 30.7686000904754,30.90829543592049,0 30.76584245398284,30.90591764157096,0 30.76584245398284,30.9035397875645,0 30.76308481749025,30.90116187390368,0 30.76308481749025,30.89878390059106,0 30.76032718099773,30.89640586762935,0 30.76032718099773,30.89402777502104,0 30.76032718099773,30.89164962276879,0 30.76032718099773,30.88927141087514,0 30.76032718099773,30.88689313934275,0 30.76032718099773,30.88451480817418,0 30.76308481749025,30.88213641737207,0 30.76308481749025,30.87975796693895,0 30.76584245398284,30.87737945687748,0 30.7686000904754,30.87500088719027,0 30.77135772696792,30.87500088719027,0 30.77411536346047,30.87500088719027,0 30.77687299995303,30.87500088719027,0 30.77963063644559,30.87262225787983,0 30.78238827293814,30.87262225787983,0 30.78514590943066,30.87024356894885,0 30.78790354592321,30.87024356894885,0 30.79066118241577,30.86786482039999,0 30.79341881890833,30.8654860122357,0 30.79341881890833,30.86310714445866,0 30.79341881890833,30.8607282170715,0 30.79341881890833,30.85834923007674,0 30.79341881890833,30.85597018347709,0 30.79341881890833,30.85359107727513,0 30.79066118241577,30.85121191147336,0 30.78790354592321,30.84883268607454,0 30.78514590943066,30.8464534010812,0 30.78238827293814,30.84407405649592,0 30.78238827293814,30.84169465232135,0 30.77963063644559,30.83931518856012,0 30.77687299995303,30.83693566521476,0 30.77411536346047,30.83455608228798,0 30.77135772696792,30.83217643978229,0 30.7686000904754,30.82979673770038,0 30.76584245398284,30.82741697604481,0 30.76584245398284,30.82503715481824,0 30.7686000904754,30.82265727402321,0 30.77135772696792,30.82027733366239,0 30.77411536346047,30.82027733366239,0 30.77687299995303,30.82027733366239,0 30.77963063644559,30.82265727402321,0 30.78238827293814,30.82265727402321,0 30.78514590943066,30.82503715481824,0 30.78790354592321,30.82741697604481,0 30.79066118241577,30.82741697604481,0 30.79341881890833,30.82741697604481,0 30.79617645540088,30.82503715481824,0 30.7989340918934,30.82503715481824,0 30.80169172838595,30.82503715481824,0 30.80444936487851,30.82503715481824,0 30.80720700137107,30.82503715481824,0 30.80996463786363,30.82265727402321,0 30.80996463786363,30.82027733366239,0 30.80996463786363,30.8178973337384,0 30.80720700137107,30.81551727425383,0 30.80444936487851,30.81313715521129,0 30.80444936487851,30.8107569766134,0 30.80169172838595,30.80837673846274,0 30.7989340918934,30.80837673846274,0 30.79617645540088,30.80599644076199,0 30.79341881890833,30.80361608351372,0 30.79066118241577,30.80123566672057,0 30.78790354592321,30.79885519038515,0 30.78514590943066,30.79885519038515,0 30.78238827293814,30.79885519038515,0 30.77963063644559,30.79647465451005,0 30.77687299995303,30.79409405909793,0 30.77411536346047,30.79171340415139,0 30.77135772696792,30.78933268967308,0 30.7686000904754,30.78695191566554,0 30.76584245398284,30.78457108213146,0 30.76308481749025,30.78219018907343,0 30.76032718099773,30.7798092364941,0 30.75756954450517,30.77742822439605,0 30.75481190801266,30.77504715278193,0 30.75481190801266,30.77266602165434,0 30.75481190801266,30.77028483101596,0 30.75481190801266,30.76790358086929,0 30.75481190801266,30.7655222712171,0 30.75756954450517,30.76314090206187,0 30.76032718099773,30.7607594734064,0 30.76308481749025,30.75837798525312,0 30.76584245398284,30.75837798525312,0 30.7686000904754,30.75837798525312,0 30.77135772696792,30.75837798525312,0 30.77411536346047,30.7607594734064,0 30.77687299995303,30.76314090206187,0 30.77963063644559,30.76314090206187,0 30.78238827293814,30.76314090206187,0 30.78514590943066,30.76314090206187,0 30.78790354592321,30.7607594734064,0 30.79066118241577,30.75837798525312,0 30.79341881890833,30.75599643760479,0 30.79617645540088,30.75361483046401,0 30.79617645540088,30.75123316383338,0 30.79617645540088,30.74885143771557,0 30.79617645540088,30.74646965211315,0 30.79617645540088,30.74408780702878,0 30.79341881890833,30.74170590246503,0 30.79341881890833,30.73932393842466,0 30.79066118241577,30.73694191491019,0 30.78790354592321,30.73455983192424,0 30.78514590943066,30.73217768946955,0 30.78238827293814,30.72979548754862,0 30.77963063644559,30.72741322616419,0 30.77687299995303,30.72741322616419,0 30.77411536346047,30.72503090531883,0 30.77135772696792,30.72503090531883,0 30.7686000904754,30.72503090531883,0 30.76584245398284,30.7226485250152,0 30.76308481749025,30.72026608525588,0 30.76308481749025,30.71788358604357,0 30.76584245398284,30.71550102738088,0 30.7686000904754,30.71311840927048,0 30.77135772696792,30.7107357317149,0 30.77411536346047,30.70835299471683,0 30.77687299995303,30.70597019827899,0 30.77963063644559,30.70358734240386,0 30.78238827293814,30.70120442709422,0 30.78514590943066,30.69882145235265,0 30.78790354592321,30.69643841818174,0 30.79066118241577,30.69405532458416,0 30.79341881890833,30.69167217156255,0 30.79617645540088,30.68928895911964,0 30.7989340918934,30.68690568725794,0 30.80169172838595,30.68452235598013,0 30.80169172838595,30.68213896528888,0 30.80169172838595,30.67975551518676,0 30.80169172838595,30.67737200567652,0 30.7989340918934,30.67498843676071,0 30.7989340918934,30.67260480844203,0 30.79617645540088,30.67022112072306,0 30.79341881890833,30.66783737360652,0 30.79341881890833,30.66545356709497,0 30.79341881890833,30.66306970119114,0 30.79341881890833,30.66068577589761,0 30.79066118241577,30.65830179121706,0 30.79066118241577,30.65591774715214,0 30.79066118241577,30.65353364370544,0 30.79066118241577,30.65114948087967,0 30.79066118241577,30.64876525867745,0 30.79066118241577,30.64638097710144,0 30.79066118241577,30.64399663615427,0 30.79066118241577,30.64161223583864,0 30.79066118241577,30.6392277761571,0 30.79341881890833,30.6368432571124,0 30.79617645540088,30.63445867870711,0 30.79617645540088,30.63207404094397,0 30.79617645540088,30.62968934382552,0 30.79617645540088,30.6273045873545,0 30.7989340918934,30.62491977153356,0 30.7989340918934,30.62253489636529,0 30.80169172838595,30.62014996185237,0 30.80169172838595,30.61776496799752,0 30.80169172838595,30.6153799148033,0 30.80169172838595,30.61299480227238,0 30.80169172838595,30.61060963040749,0 30.80169172838595,30.60822439921117,0 30.80444936487851,30.60583910868615,0 30.80444936487851,30.60345375883511,0 30.80444936487851,30.60106834966064,0 30.80720700137107,30.59868288116547,0 30.80996463786363,30.59629735335218,0 30.81272227435618,30.59391176622346,0 30.8154799108487,30.59152611978199,0 30.8154799108487,30.5891404140304,0 30.81823754734125,30.58675464897137,0 30.82099518383381,30.58436882460758,0 30.82375282032637,30.58436882460758,0 30.82651045681892,30.58436882460758,0 30.82926809331148,30.58436882460758,0 30.83202572980399,30.58436882460758,0 30.83478336629655,30.58198294094162,0 30.83478336629655,30.57959699797622,0 30.83202572980399,30.57721099571402,0 30.82926809331148,30.57482493415768,0 30.82651045681892,30.57243881330981,0 30.82375282032637,30.57005263317321,0 30.82099518383381,30.56766639375039,0 30.81823754734125,30.56528009504412,0 30.8154799108487,30.56289373705698,0 30.8154799108487,30.56050731979174,0 30.81272227435618,30.558120843251,0 30.8154799108487,30.55573430743739,0 30.8154799108487,30.55334771235367,0 30.8154799108487,30.55096105800244,0 30.8154799108487,30.54857434438638,0 30.81823754734125,30.54618757150816,0 30.82099518383381,30.54380073937046,0 30.82375282032637,30.54380073937046,0 30.82651045681892,30.54380073937046,0 30.82926809331148,30.54380073937046,0 30.83202572980399,30.54380073937046,0 30.83478336629655,30.54380073937046,0 30.83754100278911,30.54380073937046,0 30.84029863928166,30.54380073937046,0 30.84305627577422,30.54141384797593,0 30.84581391226674,30.53902689732727,0 30.8485715487593,30.53663988742713,0 30.8485715487593,30.53425281827815,0 30.8485715487593,30.53186568988307,0 30.84581391226674,30.52947850224455,0 30.84305627577422,30.52709125536517,0 30.84305627577422,30.52470394924766,0 30.84029863928166,30.52231658389477,0 30.83754100278911,30.51992915930907,0 30.83754100278911,30.51754167549326,0 30.83478336629655,30.51515413245003,0 30.83478336629655,30.5127665301821,0 30.83478336629655,30.51037886869202,0 30.83202572980399,30.50799114798259,0 30.83202572980399,30.5056033680564,0 30.83202572980399,30.50321552891619,0 30.83202572980399,30.50082763056457,0 30.83202572980399,30.49843967300428,0 30.83202572980399,30.49605165623799,0 30.83202572980399,30.49366358026834,0 30.83478336629655,30.49127544509804,0 30.83478336629655,30.48888725072978,0 30.83478336629655,30.48649899716623,0 30.83478336629655,30.48411068441002,0 30.83754100278911,30.48172231246389,0 30.83754100278911,30.47933388133054,0 30.83754100278911,30.47694539101257,0 30.84029863928166,30.47455684151278,0 30.84029863928166,30.47216823283373,0 30.84029863928166,30.46977956497814,0 30.84029863928166,30.4673908379488,0 30.84029863928166,30.46500205174823,0 30.84029863928166,30.46261320637924,0 30.84029863928166,30.46022430184441,0 30.84029863928166,30.45783533814654,0 30.84029863928166,30.4554463152882,0 30.84029863928166,30.45305723327218,0 30.84029863928166,30.45066809210116,0 30.84029863928166,30.44827889177774,0 30.84029863928166,30.44588963230471,0 30.84029863928166,30.44350031368468,0 30.84029863928166,30.44111093592036,0 30.84029863928166,30.43872149901442,0 30.84029863928166,30.43633200296967,0 30.84029863928166,30.43394244778862,0 30.84029863928166,30.43155283347412,0 30.84029863928166,30.42916316002875,0 30.84029863928166,30.42677342745529,0 30.84029863928166,30.42438363575636,0 30.84029863928166,30.42199378493468,0 30.84029863928166,30.41960387499297,0 30.84029863928166,30.41721390593387,0 30.84029863928166,30.41482387776014,0 30.84029863928166,30.41243379047442,0 30.83754100278911,30.41004364407941,0 30.84029863928166,30.40765343857785,0 30.84305627577422,30.40526317397244,0 30.84581391226674,30.40287285026579,0 30.8485715487593,30.40048246746066,0 30.85132918525185,30.39809202555979,0 30.85408682174441,30.3957015245658,0 30.85684445823692,30.3957015245658,0 30.85960209472948,30.39331096448144,0 30.86235973122207,30.39331096448144,0 30.86511736771459,30.39092034530938,0 30.86787500420715,30.3885296670523,0 30.86787500420715,30.38613892971296,0 30.86787500420715,30.38374813329404,0 30.86787500420715,30.38135727779822,0 30.86787500420715,30.37896636322821,0 30.86787500420715,30.37657538958673,0 30.86511736771459,30.37418435687647,0 30.86511736771459,30.37179326510013,0 30.86235973122207,30.36940211426044,0 30.85960209472948,30.36701090436008,0 30.85684445823692,30.36701090436008,0 30.85408682174441,30.36701090436008,0 30.85132918525185,30.36701090436008,0 30.8485715487593,30.36701090436008,0 30.84581391226674,30.36461963540175,0 30.84305627577422,30.36461963540175,0 30.84029863928166,30.36461963540175,0 30.83754100278911,30.36222830738818,0 30.83478336629655,30.35983692032205,0 30.83202572980399,30.35744547420608,0 30.82926809331148,30.35505396904298,0 30.82651045681892,30.35266240483539,0 30.82375282032637,30.3502707815861,0 30.82099518383381,30.34787909929788,0 30.82099518383381,30.34548735797329,0 30.82099518383381,30.34309555761512,0 30.82099518383381,30.34070369822605,0 30.82099518383381,30.33831177980884,0 30.82375282032637,30.33591980236612,0 30.82651045681892,30.3335277659007,0 30.82926809331148,30.33113567041521,0 30.83202572980399,30.3287435159124,0 30.83478336629655,30.32635130239496,0 30.83754100278911,30.32635130239496,0 30.84029863928166,30.32635130239496,0 30.84305627577422,30.32635130239496,0 30.84581391226674,30.32635130239496,0 30.8485715487593,30.32635130239496,0 30.85132918525185,30.32635130239496,0 30.85408682174441,30.3287435159124,0 30.85684445823692,30.3287435159124,0 30.85960209472948,30.33113567041521,0 30.86235973122207,30.3335277659007,0 30.86511736771459,30.3335277659007,0 30.86787500420715,30.33591980236612,0 30.87063264069966,30.33831177980884,0 30.87339027719226,30.34070369822605,0 30.87614791368482,30.34070369822605,0 30.87890555017733,30.34070369822605,0 30.88166318666989,30.34070369822605,0 30.88442082316245,30.34070369822605,0 30.887178459655,30.34070369822605,0 30.88993609614756,30.34070369822605,0 30.89269373264008,30.33831177980884,0 30.89545136913263,30.33831177980884,0 30.89820900562519,30.33831177980884,0 30.90096664211774,30.33831177980884,0 30.9037242786103,30.33831177980884,0 30.90648191510282,30.33591980236612,0 30.90923955159537,30.33591980236612,0 30.91199718808793,30.3335277659007,0 30.91475482458048,30.3335277659007,0 30.917512461073,30.33113567041521,0 30.92027009756556,30.3287435159124,0 30.92027009756556,30.32635130239496,0 30.92027009756556,30.32395902986569,0 30.92027009756556,30.32156669832714,0 30.92027009756556,30.31917430778215,0 30.92027009756556,30.3167818582334,0 30.92027009756556,30.31438934968364,0 30.92027009756556,30.31199678213552,0 30.92027009756556,30.30960415559179,0 30.92027009756556,30.30721147005517,0 30.917512461073,30.30481872552838,0 30.917512461073,30.30242592201409,0 30.91475482458048,30.3000330595151,0 30.91475482458048,30.29764013803406,0 30.91475482458048,30.29524715757375,0 30.91475482458048,30.29285411813682,0 30.91475482458048,30.29046101972607,0 30.917512461073,30.28806786234416,0 30.92027009756556,30.28567464599379,0 30.92302773405816,30.28328137067775,0 30.92578537055067,30.28328137067775,0 30.92854300704323,30.28328137067775,0 30.93130064353574,30.28567464599379,0 30.93405828002834,30.28567464599379,0 30.9368159165209,30.28567464599379,0 30.93957355301341,30.28567464599379,0 30.94233118950597,30.28567464599379,0 30.94508882599852,30.28567464599379,0 30.94784646249108,30.28328137067775,0 30.9506040989836,30.28328137067775,0 30.95336173547615,30.28088803639875,0 30.95611937196871,30.27849464315947,0 30.95887700846127,30.27610119096263,0 30.96163464495383,30.273707679811,0 30.96163464495383,30.27131410970732,0 30.96439228144634,30.26892048065423,0 30.96439228144634,30.26652679265453,0 30.96439228144634,30.26413304571091,0 30.96439228144634,30.26173923982608,0 30.96439228144634,30.25934537500283,0 30.96439228144634,30.2569514512438,0 30.96439228144634,30.25455746855184,0 30.96439228144634,30.25216342692953,0 30.9671499179389,30.24976932637973,0 30.9671499179389,30.24737516690509,0 30.9671499179389,30.24498094850836,0 30.9671499179389,30.24258667119223,0 30.9671499179389,30.24019233495951,0 30.9671499179389,30.23779793981291,0 30.96990755443145,30.23540348575508,0 
					</coordinates>
				</LineString>
			</Placemark>
			<Placemark>
				<styleUrl>#style2</styleUrl>
				<ExtendedData>
					<SchemaData schemaUrl="#S_riv_network_IIIIDDDDDDDIIII">
						<SimpleData name="LINKNO">96</SimpleData>
						<SimpleData name="Channel">2</SimpleData>
						<SimpleData name="ChannelR">1</SimpleData>
						<SimpleData name="Subbasin">12</SimpleData>
						<SimpleData name="AreaC">4.28361e+08</SimpleData>
						<SimpleData name="Len2">138562</SimpleData>
						<SimpleData name="Slo2">0.00793866</SimpleData>
						<SimpleData name="Wid2">12293.5</SimpleData>
						<SimpleData name="Dep2">58.4342</SimpleData>
						<SimpleData name="MinEl">10</SimpleData>
						<SimpleData name="MaxEl">19</SimpleData>
						<SimpleData name="Reservoir">0</SimpleData>
						<SimpleData name="Pond">0</SimpleData>
						<SimpleData name="LakeIn">0</SimpleData>
						<SimpleData name="LakeOut">0</SimpleData>
					</SchemaData>
				</ExtendedData>
				<LineString>
					<coordinates>
						30.96990755443145,30.23540348575508,0 30.96990755443145,30.23300897278885,0 30.96990755443145,30.23061440091691,0 30.97266519092401,30.22821977014203,0 30.97542282741657,30.22582508046688,0 30.97818046390908,30.22343033189424,0 30.97818046390908,30.22103552442682,0 30.98093810040168,30.21864065806736,0 30.98369573689423,30.2162457328186,0 30.98645337338675,30.21385074868327,0 30.98645337338675,30.21145570566416,0 30.98921100987931,30.20906060376391,0 30.99196864637186,30.20666544298528,0 30.99472628286442,30.2042702233311,0 30.99748391935698,30.2042702233311,0 31.00024155584949,30.2042702233311,0 31.00299919234205,30.20187494480402,0 31.00575682883461,30.20187494480402,0 31.00851446532716,30.20187494480402,0 31.01127210181972,30.20187494480402,0 31.01402973831224,30.20187494480402,0 31.01678737480479,30.20187494480402,0 31.01954501129735,30.2042702233311,0 31.0223026477899,30.2042702233311,0 31.02506028428242,30.2042702233311,0 31.02781792077498,30.2042702233311,0 31.03057555726757,30.20666544298528,0 31.03333319376009,30.20906060376391,0 31.03609083025265,30.21145570566416,0 31.0388484667452,30.21145570566416,0 31.04160610323776,30.21385074868327,0 31.04436373973027,30.21385074868327,0 31.04712137622283,30.2162457328186,0 31.04987901271539,30.21864065806736,0 31.05263664920794,30.21864065806736,0 31.0553942857005,30.21864065806736,0 31.05815192219302,30.21864065806736,0 31.06090955868557,30.21864065806736,0 31.06366719517813,30.2162457328186,0 31.06642483167068,30.2162457328186,0 31.06918246816324,30.2162457328186,0 31.0719401046558,30.21385074868327,0 31.07469774114831,30.21145570566416,0 31.07745537764087,30.21145570566416,0 31.08021301413343,30.20906060376391,0 31.08297065062598,30.20906060376391,0 31.0857282871185,30.20666544298528,0 31.08848592361106,30.2042702233311,0 31.09124356010365,30.2042702233311,0 31.09400119659617,30.20187494480402,0 31.09675883308872,30.19947960740679,0 31.09675883308872,30.19708421114213,0 31.09951646958124,30.19468875601287,0 31.10227410607384,30.19229324202162,0 31.10503174256639,30.18989766917125,0 31.10778937905891,30.18989766917125,0 31.11054701555147,30.1875020374644,0 31.11330465204402,30.18510634690387,0 31.11606228853658,30.18271059749237,0 31.11881992502914,30.18031478923263,0 31.12157756152165,30.17791892212749,0 31.12433519801421,30.17791892212749,0 31.12709283450677,30.17552299617957,0 31.12985047099932,30.17552299617957,0 31.13260810749188,30.17552299617957,0 31.13536574398439,30.17312701139171,0 31.13812338047695,30.17312701139171,0 31.14088101696951,30.17073096776656,0 31.14363865346206,30.16833486530692,0 31.14639628995462,30.16593870401557,0 31.14915392644718,30.16354248389517,0 31.15191156293973,30.16114620494854,0 31.15466919943225,30.1587498671784,0 31.1574268359248,30.15635347058751,0 31.1574268359248,30.15395701517856,0 31.16018447241736,30.15156050095437,0 31.16294210890992,30.14916392791771,0 31.16569974540247,30.14676729607125,0 31.16845738189499,30.14437060541771,0 31.17121501838755,30.14437060541771,0 31.1739726548801,30.14197385595997,0 31.17673029137266,30.13957704770071,0 31.17948792786517,30.13718018064264,0 31.18224556435773,30.1347832547886,0 31.18500320085029,30.1347832547886,0 31.18776083734284,30.1347832547886,0 31.1905184738354,30.1347832547886,0 31.19327611032791,30.1347832547886,0 31.19603374682047,30.1347832547886,0 31.19879138331307,30.1347832547886,0 31.20154901980559,30.13238627014127,0 31.20430665629814,30.13238627014127,0 31.20706429279066,30.13238627014127,0 31.20982192928325,30.13238627014127,0 31.21257956577581,30.13238627014127,0 31.21533720226833,30.12998922670341,0 31.21809483876088,30.12998922670341,0 31.22085247525344,30.12998922670341,0 31.223610111746,30.12998922670341,0 31.22636774823855,30.12759212447786,0 31.22912538473107,30.12759212447786,0 31.23188302122362,30.12519496346728,0 31.23464065771618,30.12279774367441,0 31.23739829420874,30.12040046510208,0 31.23739829420874,30.118003127753,0 31.23739829420874,30.11560573162998,0 31.23739829420874,30.11320827673569,0 31.23739829420874,30.11081076307293,0 31.23739829420874,30.1084131906445,0 31.23739829420874,30.10601555945307,0 31.23464065771618,30.10361786950141,0 31.23464065771618,30.10122012079239,0 31.23188302122362,30.09882231332865,0 31.23188302122362,30.09642444711302,0 31.23188302122362,30.09402652214819,0 31.22912538473107,30.09162853843695,0 31.22912538473107,30.08923049598206,0 31.22912538473107,30.08683239478636,0 31.22912538473107,30.08443423485248,0 31.22636774823855,30.08203601618331,0 31.22636774823855,30.07963773878148,0 31.22636774823855,30.07723940264986,0 31.22636774823855,30.07484100779123,0 31.22636774823855,30.07244255420824,0 31.22636774823855,30.07004404190372,0 31.22636774823855,30.06764547088044,0 31.22636774823855,30.06524684114112,0 31.22636774823855,30.06284815268862,0 31.22636774823855,30.0604494055256,0 31.22912538473107,30.05805059965494,0 31.22912538473107,30.05565173507932,0 31.22912538473107,30.05325281180149,0 31.22912538473107,30.05085382982431,0 31.22912538473107,30.04845478915051,0 31.22912538473107,30.04605568978282,0 31.22912538473107,30.04365653172408,0 31.22636774823855,30.04125731497701,0 31.223610111746,30.03885803954436,0 31.223610111746,30.03645870542897,0 31.22085247525344,30.0340593126336,0 31.22085247525344,30.03165986116097,0 31.22085247525344,30.02926035101387,0 31.22085247525344,30.02686078219511,0 31.22085247525344,30.02446115470739,0 31.22085247525344,30.02206146855361,0 31.22085247525344,30.01966172373646,0 31.22085247525344,30.01726192025869,0 31.22085247525344,30.01486205812315,0 31.22085247525344,30.01246213733257,0 31.22085247525344,30.01006215788971,0 31.22085247525344,30.00766211979741,0 31.22085247525344,30.00526202305842,0 31.223610111746,30.0028618676755,0 31.223610111746,30.0004616536514,0 31.223610111746,29.99806138098897,0 31.22636774823855,29.99566104969101,0 31.22636774823855,29.99326065976018,0 31.22636774823855,29.99086021119934,0 31.22636774823855,29.98845970401127,0 31.22636774823855,29.98605913819878,0 31.22636774823855,29.98365851376458,0 31.22912538473107,29.98125783071151,0 31.23188302122362,29.97885708904233,0 31.23464065771618,29.97645628875979,0 31.23739829420874,29.97405542986674,0 31.23739829420874,29.97165451236597,0 31.2401559307013,29.9692535362602,0 31.2401559307013,29.96685250155222,0 31.2401559307013,29.96445140824492,0 31.24291356719381,29.96205025634093,0 31.24567120368637,29.95964904584318,0 31.24842884017892,29.95724777675436,0 31.25118647667148,29.9548464490773,0 31.25118647667148,29.95244506281482,0 31.253944113164,29.9500436179696,0 31.25670174965655,29.9500436179696,0 31.25945938614915,29.94764211454456,0 31.26221702264166,29.94524055254242,0 31.26497465913422,29.94283893196601,0 31.26773229562674,29.94043725281805,0 31.27048993211933,29.93803551510139,0 31.27324756861185,29.93563371881881,0 31.27324756861185,29.93323186397312,0 31.27324756861185,29.93082995056707,0 31.27324756861185,29.9284279786035,0 31.27600520510441,29.92602594808517,0 31.27876284159696,29.92362385901487,0 31.28152047808952,29.92122171139546,0 31.28152047808952,29.91881950522963,0 31.28152047808952,29.91641724052027,0 31.28152047808952,29.91401491727015,0 31.28152047808952,29.91161253548205,0 31.28152047808952,29.90921009515877,0 31.28152047808952,29.90680759630307,0 31.28152047808952,29.90440503891783,0 31.28152047808952,29.90200242300581,0 31.28152047808952,29.89959974856984,0 31.28427811458208,29.89719701561268,0 31.28427811458208,29.89479422413709,0 31.28427811458208,29.89239137414596,0 31.28427811458208,29.88998846564202,0 31.28427811458208,29.88758549862813,0 31.28152047808952,29.88518247310712,0 31.28152047808952,29.88277938908167,0 31.28152047808952,29.88037624655466,0 31.28152047808952,29.87797304552892,0 31.28152047808952,29.87556978600721,0 31.28152047808952,29.87316646799233,0 31.28427811458208,29.87076309148712,0 31.28427811458208,29.86835965649437,0 31.28703575107459,29.86595616301689,0 31.28703575107459,29.86355261105747,0 31.28979338756715,29.86114900061894,0 31.2925510240597,29.85874533170408,0 31.2925510240597,29.85634160431574,0 31.2925510240597,29.8539378184567,0 31.28979338756715,29.85153397412975,0 31.28979338756715,29.84913007133773,0 31.28979338756715,29.84672611008346,0 31.28979338756715,29.84432209036969,0 31.28979338756715,29.84191801219935,0 31.28979338756715,29.83951387557513,0 31.2925510240597,29.83710968049991,0 31.2925510240597,29.83470542697644,0 31.2925510240597,29.83230111500764,0 31.2925510240597,29.82989674459619,0 31.2925510240597,29.82749231574501,0 31.2925510240597,29.82508782845685,0 31.2925510240597,29.8226832827346,0 31.29530866055226,29.820278678581,0 31.29530866055226,29.81787401599887,0 31.29530866055226,29.81546929499111,0 31.29530866055226,29.81306451556044,0 31.29530866055226,29.81065967770974,0 31.29530866055226,29.80825478144178,0 31.29530866055226,29.80584982675942,0 31.29530866055226,29.80344481366542,0 31.29530866055226,29.80103974216271,0 31.29530866055226,29.79863461225399,0 31.29530866055226,29.79622942394216,0 31.2925510240597,29.79382417723004,0 31.2925510240597,29.79141887212035,0 31.28979338756715,29.78901350861602,0 31.28979338756715,29.78660808671987,0 31.28979338756715,29.78420260643463,0 31.28979338756715,29.78179706776325,0 31.28979338756715,29.77939147070845,0 31.28979338756715,29.77698581527308,0 31.28703575107459,29.77458010146,0 31.28427811458208,29.77217432927202,0 31.28152047808952,29.76976849871197,0 31.28152047808952,29.76736260978264,0 31.27876284159696,29.7649566624869,0 31.27600520510441,29.76255065682755,0 31.27324756861185,29.76255065682755,0 31.27324756861185,29.76014459280741,0 31.27324756861185,29.75773847042939,0 31.27048993211933,29.75533228969617,0 31.27048993211933,29.75292605061074,0 31.27048993211933,29.75051975317583,0 31.27048993211933,29.74811339739428,0 31.27048993211933,29.74570698326895,0 31.26773229562674,29.74330051080265,0 31.26773229562674,29.74089397999822,0 31.26773229562674,29.73848739085849,0 31.26497465913422,29.7360807433863,0 31.26497465913422,29.73367403758445,0 31.26497465913422,29.73126727345586,0 31.26497465913422,29.72886045100324,0 31.26497465913422,29.72645357022951,0 31.26773229562674,29.72404663113752,0 31.27048993211933,29.72163963373005,0 31.27048993211933,29.71923257800994,0 31.27048993211933,29.71682546398004,0 31.27048993211933,29.71441829164318,0 31.27048993211933,29.71201106100224,0 31.27324756861185,29.70960377206005,0 31.27324756861185,29.70719642481934,0 31.27600520510441,29.7047890192831,0 31.27876284159696,29.70238155545409,0 31.27876284159696,29.69997403333515,0 31.28152047808952,29.69756645292915,0 31.28152047808952,29.69515881423889,0 31.28427811458208,29.6927511172673,0 31.28427811458208,29.69034336201712,0 31.28703575107459,29.68793554849124,0 31.28703575107459,29.68552767669245,0 31.28979338756715,29.68311974662367,0 31.28979338756715,29.6807117582877,0 31.2925510240597,29.67830371168742,0 31.2925510240597,29.67589560682562,0 31.2925510240597,29.67348744370519,0 31.2925510240597,29.67107922232899,0 31.2925510240597,29.66867094269979,0 31.2925510240597,29.66626260482051,0 31.2925510240597,29.66385420869398,0 31.2925510240597,29.66144575432304,0 31.2925510240597,29.65903724171053,0 31.28979338756715,29.65662867085929,0 31.28979338756715,29.65422004177223,0 31.28703575107459,29.65181135445211,0 31.28703575107459,29.64940260890189,0 31.28427811458208,29.64699380512432,0 31.28152047808952,29.64699380512432,0 31.27876284159696,29.6445849431223,0 31.27876284159696,29.64217602289864,0 31.27876284159696,29.63976704445624,0 31.27600520510441,29.63735800779796,0 31.27324756861185,29.63494891292661,0 31.27324756861185,29.6325397598451,0 31.27324756861185,29.63013054855615,0 31.27048993211933,29.6277212790628,0 31.27048993211933,29.62531195136777,0 31.26773229562674,29.62290256547401,0 31.26773229562674,29.62049312138433,0 31.26773229562674,29.61808361910155,0 31.26773229562674,29.6156740586286,0 31.26773229562674,29.61326443996824,0 31.26773229562674,29.61085476312346,0 31.26773229562674,29.60844502809702,0 31.26773229562674,29.6060352348918,0 31.26773229562674,29.60362538351067,0 31.26773229562674,29.60121547395648,0 31.26773229562674,29.59880550623209,0 31.26773229562674,29.5963954803404,0 31.26773229562674,29.59398539628424,0 31.26773229562674,29.59157525406647,0 31.26773229562674,29.58916505368991,0 31.26773229562674,29.58675479515751,0 31.26773229562674,29.58434447847211,0 31.26773229562674,29.58193410363651,0 31.27048993211933,29.57952367065365,0 31.27048993211933,29.57711317952635,0 31.27048993211933,29.57470263025748,0 31.27048993211933,29.57229202284995,0 31.27048993211933,29.56988135730656,0 31.27324756861185,29.56747063363024,0 31.27600520510441,29.56505985182378,0 31.27876284159696,29.56264901189013,0 31.27876284159696,29.56023811383214,0 31.28152047808952,29.55782715765264,0 31.28152047808952,29.55541614335451,0 31.28152047808952,29.55300507094067,0 31.28152047808952,29.55059394041391,0 31.28152047808952,29.54818275177716,0 31.27876284159696,29.54577150503329,0 31.27876284159696,29.54336020018513,0 31.27600520510441,29.54094883723558,0 31.27324756861185,29.53853741618754,0 31.27048993211933,29.53612593704385,0 31.27048993211933,29.53371439980738,0 31.26773229562674,29.53130280448103,0 31.26497465913422,29.52889115106758,0 31.26497465913422,29.52647943957007,0 31.26221702264166,29.52406766999126,0 31.26221702264166,29.52165584233403,0 31.25945938614915,29.51924395660134,0 31.25670174965655,29.51683201279594,0 31.25670174965655,29.51442001092083,0 31.253944113164,29.51200795097885,0 31.253944113164,29.5095958329728,0 31.253944113164,29.50718365690566,0 31.253944113164,29.50477142278026,0 31.253944113164,29.50235913059953,0 31.253944113164,29.49994678036628,0 31.25118647667148,29.49753437208342,0 31.25118647667148,29.49512190575383,0 31.25118647667148,29.49270938138044,0 31.25118647667148,29.49029679896607,0 31.24842884017892,29.48788415851361,0 31.24842884017892,29.48547146002598,0 31.24842884017892,29.483058703506,0 31.24567120368637,29.48064588895664,0 31.24291356719381,29.47823301638074,0 31.24291356719381,29.47582008578113,0 31.2401559307013,29.47340709716082,0 31.2401559307013,29.4709940505226,0 31.2401559307013,29.46858094586938,0 31.23739829420874,29.46616778320408,0 31.23464065771618,29.46375456252955,0 31.23188302122362,29.4613412838487,0 31.22912538473107,29.45892794716437,0 31.22636774823855,29.45651455247951,0 31.223610111746,29.45410109979701,0 31.22085247525344,29.45168758911974,0 31.21809483876088,29.44927402045057,0 31.21533720226833,29.44686039379239,0 31.21257956577581,29.44444670914816,0 31.20982192928325,29.44203296652071,0 
					</coordinates>
				</LineString>
			</Placemark>
			<Placemark>
				<styleUrl>#style2</styleUrl>
				<ExtendedData>
					<SchemaData schemaUrl="#S_riv_network_IIIIDDDDDDDIIII">
						<SimpleData name="LINKNO">1257</SimpleData>
						<SimpleData name="Channel">3</SimpleData>
						<SimpleData name="ChannelR">2</SimpleData>
						<SimpleData name="Subbasin">17</SimpleData>
						<SimpleData name="AreaC">4.17622e+08</SimpleData>
						<SimpleData name="Len2">67195.9</SimpleData>
						<SimpleData name="Slo2">0.00297637</SimpleData>
						<SimpleData name="Wid2">12107.7</SimpleData>
						<SimpleData name="Dep2">57.8438</SimpleData>
						<SimpleData name="MinEl">19</SimpleData>
						<SimpleData name="MaxEl">22</SimpleData>
						<SimpleData name="Reservoir">0</SimpleData>
						<SimpleData name="Pond">0</SimpleData>
						<SimpleData name="LakeIn">0</SimpleData>
						<SimpleData name="LakeOut">0</SimpleData>
					</SchemaData>
				</ExtendedData>
				<LineString>
					<coordinates>
						31.20982192928325,29.44203296652071,0 31.20982192928325,29.43961916591295,0 31.20982192928325,29.43720530732774,0 31.20982192928325,29.43479139076806,0 31.20982192928325,29.43237741623675,0 31.21257956577581,29.42996338373666,0 31.21257956577581,29.42754929327073,0 31.21533720226833,29.42513514484192,0 31.21809483876088,29.422720938453,0 31.21809483876088,29.42030667410692,0 31.21809483876088,29.41789235180664,0 31.22085247525344,29.41547797155499,0 31.223610111746,29.4130635333549,0 31.22636774823855,29.41064903720924,0 31.22636774823855,29.40823448312089,0 31.22636774823855,29.40581987109281,0 31.22912538473107,29.40340520112783,0 31.22912538473107,29.40099047322895,0 31.22912538473107,29.39857568739898,0 31.22912538473107,29.39616084364086,0 31.23188302122362,29.39374594195748,0 31.23188302122362,29.39133098235179,0 31.23188302122362,29.38891596482663,0 31.23188302122362,29.38650088938492,0 31.23188302122362,29.38408575602953,0 31.23188302122362,29.38167056476347,0 31.23188302122362,29.37925531558953,0 31.22912538473107,29.37684000851071,0 31.22636774823855,29.37442464352985,0 31.22636774823855,29.3720092206499,0 31.223610111746,29.3695937398737,0 31.223610111746,29.36717820120425,0 31.223610111746,29.36476260464444,0 31.22085247525344,29.36234695019708,0 31.22085247525344,29.35993123786515,0 31.22085247525344,29.3575154676516,0 31.21809483876088,29.35509963955927,0 31.21533720226833,29.35268375359111,0 31.21533720226833,29.35026780975005,0 31.21533720226833,29.34785180803896,0 31.21533720226833,29.34543574846075,0 31.21533720226833,29.34301963101831,0 31.21533720226833,29.34060345571464,0 31.21533720226833,29.33818722255257,0 31.21533720226833,29.33577093153506,0 31.21533720226833,29.33335458266503,0 31.21533720226833,29.33093817594535,0 31.21533720226833,29.32852171137903,0 31.21533720226833,29.32610518896881,0 31.21533720226833,29.32368860871778,0 31.21533720226833,29.32127197062882,0 31.21533720226833,29.31885527470472,0 31.21533720226833,29.31643852094856,0 31.21533720226833,29.31402170936322,0 31.21533720226833,29.31160483995154,0 31.21533720226833,29.30918791271651,0 31.21533720226833,29.30677092766105,0 31.21533720226833,29.304353884788,0 31.21533720226833,29.3019367841004,0 31.21533720226833,29.29951962560112,0 31.21533720226833,29.29710240929309,0 31.21533720226833,29.29468513517918,0 31.21533720226833,29.29226780326234,0 31.21533720226833,29.28985041354554,0 31.21809483876088,29.28743296603169,0 31.21809483876088,29.28501546072363,0 31.21809483876088,29.2825978976244,0 31.21809483876088,29.28018027673683,0 31.21809483876088,29.27776259806393,0 31.21809483876088,29.27534486160857,0 31.21809483876088,29.27292706737367,0 31.21809483876088,29.27050921536222,0 31.21809483876088,29.26809130557707,0 31.21809483876088,29.26567333802117,0 31.21533720226833,29.26325531269752,0 31.21533720226833,29.26083722960892,0 31.21533720226833,29.25841908875844,0 31.21257956577581,29.25600089014893,0 31.21257956577581,29.2535826337833,0 31.20982192928325,29.25116431966454,0 31.20982192928325,29.24874594779553,0 31.20982192928325,29.24632751817929,0 31.20982192928325,29.24390903081867,0 31.20982192928325,29.2414904857166,0 31.21257956577581,29.23907188287604,0 31.21257956577581,29.2366532222999,0 31.21257956577581,29.23423450399114,0 31.21257956577581,29.23181572795272,0 31.21257956577581,29.22939689418751,0 31.21257956577581,29.22697800269852,0 31.20982192928325,29.22455905348863,0 31.20982192928325,29.22214004656078,0 31.20706429279066,29.21972098191794,0 31.20706429279066,29.21730185956303,0 31.20706429279066,29.21488267949899,0 31.20430665629814,29.21246344172876,0 31.20430665629814,29.21004414625532,0 31.20154901980559,29.20762479308149,0 31.19879138331307,29.20520538221032,0 31.19603374682047,29.20278591364475,0 31.19327611032791,29.20036638738764,0 31.19327611032791,29.19794680344204,0 31.1905184738354,29.19552716181074,0 31.1905184738354,29.19310746249686,0 31.1905184738354,29.19068770550325,0 31.1905184738354,29.18826789083285,0 31.1905184738354,29.18584801848862,0 31.18776083734284,29.18342808847349,0 31.18500320085029,29.18100810079044,0 31.18224556435773,29.1785880554424,0 31.18224556435773,29.17616795243229,0 31.17948792786517,29.1737477917631,0 31.17673029137266,29.17132757343775,0 31.1739726548801,29.1689072974592,0 31.17121501838755,29.16648696383037,0 31.17121501838755,29.16406657255424,0 31.16845738189499,29.16164612363375,0 31.16845738189499,29.15922561707184,0 31.16569974540247,29.15680505287149,0 31.16569974540247,29.15438443103563,0 31.16569974540247,29.15196375156716,0 31.16569974540247,29.14954301446915,0 31.16294210890992,29.14712221974447,0 31.16294210890992,29.14470136739608,0 31.16018447241736,29.14228045742691,0 31.16018447241736,29.13985948983999,0 31.16018447241736,29.13743846463819,0 31.1574268359248,29.13501738182452,0 31.1574268359248,29.13259624140193,0 31.15466919943225,29.13017504337335,0 31.15466919943225,29.12775378774175,0 31.15466919943225,29.12533247451012,0 31.15191156293973,29.12291110368136,0 31.15191156293973,29.12048967525843,0 31.15191156293973,29.11806818924436,0 31.15191156293973,29.115646645642,0 31.15191156293973,29.11322504445439,0 31.14915392644718,29.11080338568448,0 31.14639628995462,29.10838166933522,0 31.14363865346206,29.10595989540954,0 31.14363865346206,29.10353806391044,0 31.14088101696951,29.10111617484087,0 31.14088101696951,29.09869422820382,0 31.13812338047695,29.09627222400218,0 31.13812338047695,29.09385016223899,0 31.13536574398439,29.0914280429172,0 31.13536574398439,29.0890058660397,0 31.13260810749188,29.08658363160954,0 31.13260810749188,29.08416133962966,0 31.12985047099932,29.08173899010298,0 31.12709283450677,29.07931658303256,0 31.12433519801421,29.0768941184213,0 31.12157756152165,29.07447159627214,0 31.11881992502914,29.07204901658808,0 31.11606228853658,29.06962637937216,0 31.11330465204402,29.06720368462726,0 31.11054701555147,29.06478093235634,0 31.10778937905891,29.06235812256243,0 31.10503174256639,29.05993525524845,0 31.10227410607384,29.0575123304174,0 31.09951646958124,29.05508934807224,0 31.09675883308872,29.05508934807224,0 31.09400119659617,29.05266630821596,0 31.09124356010365,29.05024321085148,0 31.08848592361106,29.04782005598181,0 31.0857282871185,29.04539684360996,0 31.08297065062598,29.04297357373884,0 31.08021301413343,29.04055024637147,0 31.07745537764087,29.03812686151076,0 31.07469774114831,29.03570341915973,0 31.0719401046558,29.03570341915973,0 31.06918246816324,29.03327991932139,0 31.06642483167068,29.03085636199865,0 31.06366719517813,29.02843274719452,0 31.06090955868557,29.02600907491193,0 31.05815192219302,29.02358534515395,0 31.0553942857005,29.02358534515395,0 31.05263664920794,29.02116155792351,0 31.04987901271539,29.01873771322352,0 31.04712137622283,29.01631381105706,0 31.04712137622283,29.01388985142713,0 31.04436373973027,29.01146583433655,0 31.04436373973027,29.00904175978846,0 31.04436373973027,29.00661762778573,0 31.04436373973027,29.00419343833143,0 31.04436373973027,29.00176919142849,0 31.04436373973027,28.99934488707995,0 31.04436373973027,28.9969205252887,0 
					</coordinates>
				</LineString>
			</Placemark>
			<Placemark>
				<styleUrl>#style2</styleUrl>
				<ExtendedData>
					<SchemaData schemaUrl="#S_riv_network_IIIIDDDDDDDIIII">
						<SimpleData name="LINKNO">1073</SimpleData>
						<SimpleData name="Channel">4</SimpleData>
						<SimpleData name="ChannelR">2</SimpleData>
						<SimpleData name="Subbasin">16</SimpleData>
						<SimpleData name="AreaC">9.97739e+06</SimpleData>
						<SimpleData name="Len2">33858.7</SimpleData>
						<SimpleData name="Slo2">0.0118138</SimpleData>
						<SimpleData name="Wid2">1288.25</SimpleData>
						<SimpleData name="Dep2">12.9882</SimpleData>
						<SimpleData name="MinEl">19</SimpleData>
						<SimpleData name="MaxEl">25</SimpleData>
						<SimpleData name="Reservoir">0</SimpleData>
						<SimpleData name="Pond">0</SimpleData>
						<SimpleData name="LakeIn">0</SimpleData>
						<SimpleData name="LakeOut">0</SimpleData>
					</SchemaData>
				</ExtendedData>
				<LineString>
					<coordinates>
						31.20982192928325,29.44203296652071,0 31.20706429279066,29.43961916591295,0 31.20430665629814,29.43720530732774,0 31.20430665629814,29.43479139076806,0 31.20154901980559,29.43479139076806,0 31.19879138331307,29.43237741623675,0 31.19603374682047,29.43237741623675,0 31.19327611032791,29.43237741623675,0 31.1905184738354,29.43237741623675,0 31.18776083734284,29.43237741623675,0 31.18500320085029,29.42996338373666,0 31.18500320085029,29.42754929327073,0 31.18500320085029,29.42513514484192,0 31.18776083734284,29.422720938453,0 31.18776083734284,29.42030667410692,0 31.18776083734284,29.41789235180664,0 31.18776083734284,29.41547797155499,0 31.18776083734284,29.4130635333549,0 31.18776083734284,29.41064903720924,0 31.18776083734284,29.40823448312089,0 31.18776083734284,29.40581987109281,0 31.18776083734284,29.40340520112783,0 31.18776083734284,29.40099047322895,0 31.1905184738354,29.39857568739898,0 31.18776083734284,29.39616084364086,0 31.18500320085029,29.39374594195748,0 31.18500320085029,29.39133098235179,0 31.18224556435773,29.38891596482663,0 31.18224556435773,29.38650088938492,0 31.18224556435773,29.38408575602953,0 31.18224556435773,29.38167056476347,0 31.18224556435773,29.37925531558953,0 31.18500320085029,29.37684000851071,0 31.18224556435773,29.37442464352985,0 31.18224556435773,29.3720092206499,0 31.18224556435773,29.3695937398737,0 31.17948792786517,29.36717820120425,0 31.17673029137266,29.36476260464444,0 31.1739726548801,29.36234695019708,0 31.17121501838755,29.35993123786515,0 31.16845738189499,29.3575154676516,0 31.16569974540247,29.35509963955927,0 31.16294210890992,29.35268375359111,0 31.16018447241736,29.35026780975005,0 31.1574268359248,29.34785180803896,0 31.1574268359248,29.34543574846075,0 31.1574268359248,29.34301963101831,0 31.1574268359248,29.34060345571464,0 31.16018447241736,29.33818722255257,0 31.16018447241736,29.33577093153506,0 31.16018447241736,29.33335458266503,0 31.16018447241736,29.33093817594535,0 31.1574268359248,29.32852171137903,0 31.15466919943225,29.32610518896881,0 31.15191156293973,29.32368860871778,0 31.14915392644718,29.32127197062882,0 31.14639628995462,29.32127197062882,0 31.14363865346206,29.31885527470472,0 31.14088101696951,29.31643852094856,0 31.14088101696951,29.31402170936322,0 31.13812338047695,29.31160483995154,0 31.13536574398439,29.30918791271651,0 31.13260810749188,29.30677092766105,0 31.13536574398439,29.304353884788,0 31.13812338047695,29.3019367841004,0 31.13812338047695,29.29951962560112,0 31.14088101696951,29.29710240929309,0 31.14088101696951,29.29468513517918,0 31.14088101696951,29.29226780326234,0 31.13812338047695,29.29226780326234,0 31.13536574398439,29.28985041354554,0 31.13260810749188,29.28985041354554,0 31.12985047099932,29.28743296603169,0 31.12709283450677,29.28501546072363,0 31.12433519801421,29.2825978976244,0 31.12157756152165,29.28018027673683,0 31.11881992502914,29.27776259806393,0 31.11606228853658,29.27534486160857,0 31.11330465204402,29.27292706737367,0 31.11054701555147,29.27050921536222,0 31.10778937905891,29.26809130557707,0 31.10503174256639,29.26809130557707,0 31.10227410607384,29.26567333802117,0 31.09951646958124,29.26325531269752,0 31.09675883308872,29.26083722960892,0 31.09400119659617,29.25841908875844,0 31.09124356010365,29.25841908875844,0 31.08848592361106,29.25841908875844,0 31.0857282871185,29.26083722960892,0 31.08297065062598,29.26325531269752,0 31.08021301413343,29.26325531269752,0 
					</coordinates>
				</LineString>
			</Placemark>
			<Placemark>
				<styleUrl>#style2</styleUrl>
				<ExtendedData>
					<SchemaData schemaUrl="#S_riv_network_IIIIDDDDDDDIIII">
						<SimpleData name="LINKNO">88</SimpleData>
						<SimpleData name="Channel">5</SimpleData>
						<SimpleData name="ChannelR">0</SimpleData>
						<SimpleData name="Subbasin">3</SimpleData>
						<SimpleData name="AreaC">2.45261e+06</SimpleData>
						<SimpleData name="Len2">12577.1</SimpleData>
						<SimpleData name="Slo2">0.00795096</SimpleData>
						<SimpleData name="Wid2">555.095</SimpleData>
						<SimpleData name="Dep2">7.4096</SimpleData>
						<SimpleData name="MinEl">-4</SimpleData>
						<SimpleData name="MaxEl">-3</SimpleData>
						<SimpleData name="Reservoir">0</SimpleData>
						<SimpleData name="Pond">0</SimpleData>
						<SimpleData name="LakeIn">0</SimpleData>
						<SimpleData name="LakeOut">0</SimpleData>
					</SchemaData>
				</ExtendedData>
				<LineString>
					<coordinates>
						30.10400969577104,31.25718086433928,0 30.10400969577104,31.25481186753771,0 30.10400969577104,31.25244281070285,0 30.10400969577104,31.25007369383724,0 30.10400969577104,31.24770451694341,0 30.10400969577104,31.24533528002384,0 30.10400969577104,31.24296598308112,0 30.10400969577104,31.24059662611774,0 30.10400969577104,31.23822720913623,0 30.10400969577104,31.23585773213911,0 30.10400969577104,31.23348819512894,0 30.10125205927849,31.23111859810822,0 30.10125205927849,31.2287489410795,0 30.09849442278597,31.22637922404526,0 30.09573678629341,31.22400944700809,0 30.09297914980085,31.22163960997053,0 30.0902215133083,31.21926971293503,0 30.08746387681574,31.21926971293503,0 30.08746387681574,31.21689975590421,0 30.08746387681574,31.21452973888054,0 30.08746387681574,31.21215966186657,0 30.08470624032323,31.20978952486487,0 30.08194860383067,31.20741932787791,0 30.07919096733808,31.20504907090829,0 30.07643333084556,31.20267875395849,0 30.07643333084556,31.20030837703103,0 30.07643333084556,31.19793794012855,0 30.07643333084556,31.19556744325347,0 30.07643333084556,31.19319688640841,0 30.07643333084556,31.19082626959584,0 30.07643333084556,31.18845559281835,0 30.07643333084556,31.18608485607843,0 30.07643333084556,31.18371405937868,0 30.07643333084556,31.1813432027216,0 30.073675694353,31.17897228610968,0 30.07091805786049,31.17660130954556,0 30.06816042136789,31.17423027303171,0 
					</coordinates>
				</LineString>
			</Placemark>
			<Placemark>
				<styleUrl>#style2</styleUrl>
				<ExtendedData>
					<SchemaData schemaUrl="#S_riv_network_IIIIDDDDDDDIIII">
						<SimpleData name="LINKNO">80</SimpleData>
						<SimpleData name="Channel">6</SimpleData>
						<SimpleData name="ChannelR">5</SimpleData>
						<SimpleData name="Subbasin">4</SimpleData>
						<SimpleData name="AreaC">1.28607e+06</SimpleData>
						<SimpleData name="Len2">11520</SimpleData>
						<SimpleData name="Slo2">0</SimpleData>
						<SimpleData name="Wid2">376.832</SimpleData>
						<SimpleData name="Dep2">5.72333</SimpleData>
						<SimpleData name="MinEl">-3</SimpleData>
						<SimpleData name="MaxEl">-5</SimpleData>
						<SimpleData name="Reservoir">0</SimpleData>
						<SimpleData name="Pond">0</SimpleData>
						<SimpleData name="LakeIn">0</SimpleData>
						<SimpleData name="LakeOut">0</SimpleData>
					</SchemaData>
				</ExtendedData>
				<LineString>
					<coordinates>
						30.06816042136789,31.17423027303171,0 30.06540278487533,31.1718591765707,0 30.06264514838282,31.16948802016508,0 30.05988751189026,31.16711680381736,0 30.0571298753977,31.16474552753012,0 30.05437223890515,31.16237419130585,0 30.05161460241259,31.16000279514713,0 30.04885696592007,31.15763133905655,0 30.04609932942752,31.15525982303655,0 30.04334169293496,31.15288824708973,0 30.04058405644241,31.15051661121864,0 30.03782641994985,31.1481449154258,0 30.03506878345733,31.14577315971381,0 30.03231114696478,31.14340134408515,0 30.02955351047222,31.14102946854238,0 30.02679587397967,31.13865753308813,0 30.02403823748715,31.13628553772485,0 30.02128060099459,31.13391348245512,0 30.01852296450199,31.13154136728147,0 30.01576532800948,31.1291691922065,0 30.01300769151692,31.12679695723272,0 30.01025005502436,31.1244246623627,0 30.00749241853181,31.12205230759898,0 30.00473478203929,31.1196798929441,0 30.00473478203929,31.11730741840063,0 30.00473478203929,31.11493488397112,0 30.00473478203929,31.1125622896581,0 30.00473478203929,31.11018963546414,0 30.00473478203929,31.10781692139184,0 
					</coordinates>
				</LineString>
			</Placemark>
			<Placemark>
				<styleUrl>#style2</styleUrl>
				<ExtendedData>
					<SchemaData schemaUrl="#S_riv_network_IIIIDDDDDDDIIII">
						<SimpleData name="LINKNO">72</SimpleData>
						<SimpleData name="Channel">7</SimpleData>
						<SimpleData name="ChannelR">5</SimpleData>
						<SimpleData name="Subbasin">7</SimpleData>
						<SimpleData name="AreaC">1.152e+06</SimpleData>
						<SimpleData name="Len2">10884.2</SimpleData>
						<SimpleData name="Slo2">0</SimpleData>
						<SimpleData name="Wid2">352.745</SimpleData>
						<SimpleData name="Dep2">5.47676</SimpleData>
						<SimpleData name="MinEl">-3</SimpleData>
						<SimpleData name="MaxEl">-2</SimpleData>
						<SimpleData name="Reservoir">0</SimpleData>
						<SimpleData name="Pond">0</SimpleData>
						<SimpleData name="LakeIn">0</SimpleData>
						<SimpleData name="LakeOut">0</SimpleData>
					</SchemaData>
				</ExtendedData>
				<LineString>
					<coordinates>
						30.06816042136789,31.17423027303171,0 30.06816042136789,31.1718591765707,0 30.07091805786049,31.16948802016508,0 30.073675694353,31.16711680381736,0 30.073675694353,31.16474552753012,0 30.07643333084556,31.16237419130585,0 30.07643333084556,31.16000279514713,0 30.07919096733808,31.15763133905655,0 30.08194860383067,31.15525982303655,0 30.08470624032323,31.15288824708973,0 30.08470624032323,31.15051661121864,0 30.08746387681574,31.1481449154258,0 30.08746387681574,31.14577315971381,0 30.0902215133083,31.14340134408515,0 30.0902215133083,31.14102946854238,0 30.09297914980085,31.13865753308813,0 30.09573678629341,31.13628553772485,0 30.09849442278597,31.13391348245512,0 30.10125205927849,31.13154136728147,0 30.10400969577104,31.1291691922065,0 30.10400969577104,31.12679695723272,0 30.1067673322636,31.1244246623627,0 30.10952496875615,31.12205230759898,0 30.10952496875615,31.1196798929441,0 30.10952496875615,31.11730741840063,0 30.11228260524867,31.11493488397112,0 30.11504024174123,31.1125622896581,0 30.11779787823378,31.11018963546414,0 30.11779787823378,31.10781692139184,0 
					</coordinates>
				</LineString>
			</Placemark>
			<Placemark>
				<styleUrl>#style2</styleUrl>
				<ExtendedData>
					<SchemaData schemaUrl="#S_riv_network_IIIIDDDDDDDIIII">
						<SimpleData name="LINKNO">56</SimpleData>
						<SimpleData name="Channel">9</SimpleData>
						<SimpleData name="ChannelR">1</SimpleData>
						<SimpleData name="Subbasin">13</SimpleData>
						<SimpleData name="AreaC">504407</SimpleData>
						<SimpleData name="Len2">59986.4</SimpleData>
						<SimpleData name="Slo2">0.190043</SimpleData>
						<SimpleData name="Wid2">214.911</SimpleData>
						<SimpleData name="Dep2">3.93601</SimpleData>
						<SimpleData name="MinEl">10</SimpleData>
						<SimpleData name="MaxEl">110</SimpleData>
						<SimpleData name="Reservoir">0</SimpleData>
						<SimpleData name="Pond">0</SimpleData>
						<SimpleData name="LakeIn">0</SimpleData>
						<SimpleData name="LakeOut">0</SimpleData>
					</SchemaData>
				</ExtendedData>
				<LineString>
					<coordinates>
						30.96990755443145,30.23540348575508,0 30.9671499179389,30.23540348575508,0 30.96439228144634,30.23540348575508,0 30.96163464495383,30.23540348575508,0 30.95887700846127,30.23540348575508,0 30.95611937196871,30.23300897278885,0 30.95336173547615,30.23061440091691,0 30.9506040989836,30.23061440091691,0 30.94784646249108,30.22821977014203,0 30.94508882599852,30.22821977014203,0 30.94233118950597,30.22582508046688,0 30.93957355301341,30.22582508046688,0 30.9368159165209,30.22582508046688,0 30.93405828002834,30.22343033189424,0 30.93405828002834,30.22103552442682,0 30.93130064353574,30.21864065806736,0 30.92854300704323,30.2162457328186,0 30.92578537055067,30.2162457328186,0 30.92302773405816,30.2162457328186,0 30.92027009756556,30.2162457328186,0 30.917512461073,30.21864065806736,0 30.91475482458048,30.21864065806736,0 30.91199718808793,30.22103552442682,0 30.90923955159537,30.22343033189424,0 30.90648191510282,30.22343033189424,0 30.9037242786103,30.22343033189424,0 30.90096664211774,30.22343033189424,0 30.89820900562519,30.22582508046688,0 30.89545136913263,30.22582508046688,0 30.89269373264008,30.22343033189424,0 30.88993609614756,30.22343033189424,0 30.887178459655,30.22343033189424,0 30.88442082316245,30.22343033189424,0 30.88166318666989,30.22343033189424,0 30.87890555017733,30.22582508046688,0 30.87614791368482,30.22343033189424,0 30.87339027719226,30.22343033189424,0 30.87063264069966,30.22343033189424,0 30.86787500420715,30.22103552442682,0 30.86511736771459,30.22103552442682,0 30.86235973122207,30.21864065806736,0 30.85960209472948,30.2162457328186,0 30.85684445823692,30.21385074868327,0 30.85408682174441,30.21145570566416,0 30.85132918525185,30.20906060376391,0 30.8485715487593,30.20666544298528,0 30.8485715487593,30.2042702233311,0 30.84581391226674,30.20187494480402,0 30.84305627577422,30.19947960740679,0 30.84029863928166,30.19947960740679,0 30.83754100278911,30.19708421114213,0 30.83478336629655,30.19708421114213,0 30.83202572980399,30.19947960740679,0 30.82926809331148,30.20187494480402,0 30.82651045681892,30.2042702233311,0 30.82375282032637,30.2042702233311,0 30.82099518383381,30.2042702233311,0 30.81823754734125,30.20187494480402,0 30.8154799108487,30.20187494480402,0 30.81272227435618,30.19947960740679,0 30.80996463786363,30.19708421114213,0 30.80720700137107,30.19468875601287,0 30.80720700137107,30.19229324202162,0 30.80720700137107,30.18989766917125,0 30.80720700137107,30.1875020374644,0 30.80720700137107,30.18510634690387,0 30.80444936487851,30.18271059749237,0 30.80169172838595,30.18031478923263,0 30.7989340918934,30.17791892212749,0 30.7989340918934,30.17552299617957,0 30.7989340918934,30.17312701139171,0 30.80169172838595,30.17073096776656,0 30.80444936487851,30.16833486530692,0 30.80720700137107,30.16593870401557,0 30.80720700137107,30.16354248389517,0 30.80996463786363,30.16114620494854,0 30.80996463786363,30.1587498671784,0 30.80720700137107,30.15635347058751,0 30.80996463786363,30.15395701517856,0 30.80996463786363,30.15156050095437,0 30.80996463786363,30.14916392791771,0 30.80996463786363,30.14676729607125,0 30.80996463786363,30.14437060541771,0 30.80720700137107,30.14197385595997,0 30.80720700137107,30.13957704770071,0 30.80720700137107,30.13718018064264,0 30.80996463786363,30.1347832547886,0 30.80996463786363,30.13238627014127,0 30.80996463786363,30.12998922670341,0 30.80996463786363,30.12759212447786,0 30.80996463786363,30.12519496346728,0 30.81272227435618,30.12279774367441,0 30.81272227435618,30.12040046510208,0 30.81272227435618,30.118003127753,0 30.8154799108487,30.11560573162998,0 30.81823754734125,30.11320827673569,0 30.81823754734125,30.11081076307293,0 30.82099518383381,30.1084131906445,0 30.82099518383381,30.10601555945307,0 30.82375282032637,30.10361786950141,0 30.82099518383381,30.10122012079239,0 30.81823754734125,30.09882231332865,0 30.8154799108487,30.09882231332865,0 30.81272227435618,30.09642444711302,0 30.80996463786363,30.09642444711302,0 30.80720700137107,30.09642444711302,0 30.80444936487851,30.09402652214819,0 30.80169172838595,30.09402652214819,0 30.7989340918934,30.09402652214819,0 30.79617645540088,30.09162853843695,0 30.79341881890833,30.08923049598206,0 30.79066118241577,30.08923049598206,0 30.78790354592321,30.08923049598206,0 30.78514590943066,30.08923049598206,0 30.78238827293814,30.08923049598206,0 30.77963063644559,30.08683239478636,0 30.77687299995303,30.08683239478636,0 30.77411536346047,30.08683239478636,0 30.77135772696792,30.08683239478636,0 30.7686000904754,30.08443423485248,0 30.76584245398284,30.08443423485248,0 30.76308481749025,30.08443423485248,0 30.76032718099773,30.08203601618331,0 30.75756954450517,30.08203601618331,0 30.75481190801266,30.07963773878148,0 30.75205427152006,30.07963773878148,0 30.74929663502754,30.07963773878148,0 30.74653899853499,30.07963773878148,0 30.74378136204243,30.07963773878148,0 30.74102372554988,30.07963773878148,0 30.73826608905732,30.07963773878148,0 30.73550845256477,30.07963773878148,0 30.73275081607225,30.07963773878148,0 30.72999317957969,30.07723940264986,0 30.72723554308713,30.07723940264986,0 30.72447790659458,30.07723940264986,0 30.72172027010202,30.07723940264986,0 30.71896263360951,30.07723940264986,0 30.71620499711695,30.07723940264986,0 30.71344736062439,30.07723940264986,0 30.71068972413184,30.07723940264986,0 30.70793208763932,30.07723940264986,0 30.70517445114676,30.07484100779123,0 30.70241681465417,30.07484100779123,0 30.69965917816165,30.07244255420824,0 30.6969015416691,30.07484100779123,0 30.69414390517658,30.07484100779123,0 30.69138626868398,30.07244255420824,0 30.69138626868398,30.07004404190372,0 30.68862863219142,30.06764547088044,0 30.68587099569891,30.06524684114112,0 30.68311335920635,30.06284815268862,0 30.6803557227138,30.0604494055256,0 30.67759808622124,30.05805059965494,0 30.67484044972872,30.05565173507932,0 30.67208281323617,30.05325281180149,0 30.66932517674361,30.05325281180149,0 30.66656754025106,30.05325281180149,0 30.6638099037585,30.05325281180149,0 30.66105226726598,30.05325281180149,0 30.65829463077343,30.05085382982431,0 30.65553699428087,30.05085382982431,0 30.65277935778831,30.04845478915051,0 30.65002172129576,30.04845478915051,0 30.64726408480324,30.04845478915051,0 30.64450644831069,30.04845478915051,0 30.64174881181809,30.04845478915051,0 
					</coordinates>
				</LineString>
			</Placemark>
			<Placemark>
				<styleUrl>#style2</styleUrl>
				<ExtendedData>
					<SchemaData schemaUrl="#S_riv_network_IIIIDDDDDDDIIII">
						<SimpleData name="LINKNO">48</SimpleData>
						<SimpleData name="Channel">10</SimpleData>
						<SimpleData name="ChannelR">7</SimpleData>
						<SimpleData name="Subbasin">11</SimpleData>
						<SimpleData name="AreaC">552505</SimpleData>
						<SimpleData name="Len2">107443</SimpleData>
						<SimpleData name="Slo2">0.0316446</SimpleData>
						<SimpleData name="Wid2">226.982</SimpleData>
						<SimpleData name="Dep2">4.08205</SimpleData>
						<SimpleData name="MinEl">-2</SimpleData>
						<SimpleData name="MaxEl">-7</SimpleData>
						<SimpleData name="Reservoir">0</SimpleData>
						<SimpleData name="Pond">0</SimpleData>
						<SimpleData name="LakeIn">0</SimpleData>
						<SimpleData name="LakeOut">0</SimpleData>
					</SchemaData>
				</ExtendedData>
				<LineString>
					<coordinates>
						30.11779787823378,31.10781692139184,0 30.11779787823378,31.10544414744368,0 30.11779787823378,31.10307131362225,0 30.11504024174123,31.10069841993012,0 30.11228260524867,31.09832546636979,0 30.11228260524867,31.09595245294387,0 30.11228260524867,31.09357937965491,0 30.11228260524867,31.09120624650548,0 30.11504024174123,31.08883305349805,0 30.11504024174123,31.0864598006353,0 30.11504024174123,31.08408648791967,0 30.11228260524867,31.08171311535383,0 30.10952496875615,31.07933968294027,0 30.11228260524867,31.07696619068157,0 30.11228260524867,31.07459263858035,0 30.11504024174123,31.07221902663903,0 30.11504024174123,31.06984535486029,0 30.11779787823378,31.06747162324666,0 30.11779787823378,31.0650978318007,0 30.11779787823378,31.06272398052495,0 30.11779787823378,31.06035006942201,0 30.12055551472634,31.05797609849441,0 30.12055551472634,31.05560206774475,0 30.12331315121889,31.05322797717557,0 30.12331315121889,31.05085382678945,0 30.12607078771141,31.04847961658897,0 30.12882842420397,31.04610534657665,0 30.13158606069656,31.04373101675506,0 30.13158606069656,31.04135662712683,0 30.13158606069656,31.03898217769447,0 30.13434369718908,31.03660766846052,0 30.13434369718908,31.03423309942767,0 30.13434369718908,31.03185847059838,0 30.13710133368164,31.02948378197528,0 30.13710133368164,31.02710903356085,0 30.13710133368164,31.0247342253578,0 30.13710133368164,31.02235935736858,0 30.13710133368164,31.01998442959582,0 30.13710133368164,31.01760944204207,0 30.13710133368164,31.01523439470991,0 30.13434369718908,31.01285928760192,0 30.13158606069656,31.01048412072071,0 30.12882842420397,31.00810889406874,0 30.12607078771141,31.00573360764871,0 30.12331315121889,31.00335826146313,0 30.12331315121889,31.00098285551459,0 30.12331315121889,30.99860738980565,0 30.12331315121889,30.99623186433891,0 30.12331315121889,30.99385627911694,0 30.12331315121889,30.99148063414232,0 30.12331315121889,30.98910492941761,0 30.12331315121889,30.98672916494542,0 30.12055551472634,30.9843533407283,0 30.11779787823378,30.98197745676881,0 30.11504024174123,30.97960151306962,0 30.11228260524867,30.97722550963319,0 30.10952496875615,30.97484944646221,0 30.1067673322636,30.97247332355917,0 30.10400969577104,30.97009714092671,0 30.10125205927849,30.96772089856739,0 30.09849442278597,30.96534459648381,0 30.09849442278597,30.96296823467859,0 30.09849442278597,30.96059181315419,0 30.09849442278597,30.95821533191332,0 30.09849442278597,30.95583879095848,0 30.09849442278597,30.9534621902923,0 30.09849442278597,30.9510855299174,0 30.09573678629341,30.94870880983625,0 30.09297914980085,30.94633203005155,0 30.0902215133083,30.94395519056584,0 30.0902215133083,30.94157829138172,0 30.0902215133083,30.93920133250176,0 30.0902215133083,30.93682431392859,0 30.0902215133083,30.93444723566472,0 30.08746387681574,30.93207009771284,0 30.08470624032323,30.92969290007546,0 30.08194860383067,30.92731564275518,0 30.07919096733808,30.92731564275518,0 30.07643333084556,30.92493832575465,0 30.073675694353,30.92256094907641,0 30.07091805786049,30.92018351272302,0 30.06816042136789,30.91780601669717,0 30.06540278487533,30.91542846100141,0 30.06264514838282,30.9130508456383,0 30.06264514838282,30.91067317061047,0 30.06264514838282,30.90829543592049,0 30.06264514838282,30.90591764157096,0 30.06264514838282,30.9035397875645,0 30.06264514838282,30.90116187390368,0 30.05988751189026,30.89878390059106,0 30.05988751189026,30.89640586762935,0 30.05988751189026,30.89402777502104,0 30.0571298753977,30.89164962276879,0 30.05437223890515,30.88927141087514,0 30.05437223890515,30.88689313934275,0 30.05437223890515,30.88451480817418,0 30.05437223890515,30.88213641737207,0 30.05437223890515,30.87975796693895,0 30.05437223890515,30.87737945687748,0 30.05161460241259,30.87500088719027,0 30.04885696592007,30.87262225787983,0 30.04885696592007,30.87024356894885,0 30.04609932942752,30.86786482039999,0 30.04334169293496,30.8654860122357,0 30.04058405644241,30.86310714445866,0 30.03782641994985,30.8607282170715,0 30.03506878345733,30.85834923007674,0 30.03231114696478,30.85834923007674,0 30.02955351047222,30.85834923007674,0 30.02679587397967,30.85834923007674,0 30.02403823748715,30.85597018347709,0 30.02128060099459,30.85359107727513,0 30.01852296450199,30.85121191147336,0 30.01852296450199,30.84883268607454,0 30.01576532800948,30.8464534010812,0 30.01300769151692,30.84407405649592,0 30.01025005502436,30.84169465232135,0 30.00749241853181,30.84169465232135,0 30.00473478203929,30.83931518856012,0 30.00197714554674,30.83693566521476,0 29.99921950905418,30.83693566521476,0 29.99646187256162,30.83455608228798,0 29.99370423606907,30.83217643978229,0 29.99094659957655,30.82979673770038,0 29.988188963084,30.82979673770038,0 29.988188963084,30.82741697604481,0 29.98543132659144,30.82503715481824,0 29.98267369009888,30.82265727402321,0 29.97991605360632,30.82027733366239,0 29.97991605360632,30.8178973337384,0 29.97991605360632,30.81551727425383,0 29.97715841711381,30.81313715521129,0 29.97440078062125,30.81313715521129,0 29.9716431441287,30.8107569766134,0 29.96888550763614,30.80837673846274,0 29.96612787114358,30.80599644076199,0 29.96612787114358,30.80361608351372,0 29.96612787114358,30.80123566672057,0 29.96612787114358,30.79885519038515,0 29.96612787114358,30.79647465451005,0 29.96337023465107,30.79409405909793,0 29.96061259815847,30.79171340415139,0 29.95785496166592,30.79171340415139,0 29.9550973251734,30.78933268967308,0 29.95233968868084,30.78695191566554,0 29.94958205218829,30.78695191566554,0 29.94682441569573,30.78457108213146,0 29.94958205218829,30.78219018907343,0 29.94958205218829,30.7798092364941,0 29.94958205218829,30.77742822439605,0 29.94958205218829,30.77504715278193,0 29.94958205218829,30.77266602165434,0 29.94682441569573,30.77028483101596,0 29.94406677920317,30.76790358086929,0 29.94130914271066,30.7655222712171,0 29.9385515062181,30.76314090206187,0 29.9385515062181,30.7607594734064,0 29.9385515062181,30.75837798525312,0 29.93579386972554,30.75599643760479,0 29.93579386972554,30.75361483046401,0 29.93303623323299,30.75123316383338,0 29.93027859674043,30.74885143771557,0 29.92752096024791,30.75123316383338,0 29.92476332375536,30.75123316383338,0 29.9220056872628,30.75123316383338,0 29.91924805077025,30.75123316383338,0 29.91649041427769,30.74885143771557,0 29.91373277778517,30.74646965211315,0 29.91097514129262,30.74646965211315,0 29.90821750480006,30.74646965211315,0 29.9054598683075,30.74646965211315,0 29.90270223181495,30.74646965211315,0 29.89994459532239,30.74646965211315,0 29.89718695882983,30.74646965211315,0 29.89442932233732,30.74408780702878,0 29.89167168584476,30.74170590246503,0 29.88891404935221,30.73932393842466,0 29.88615641285965,30.73694191491019,0 29.88339877636709,30.73455983192424,0 29.88064113987458,30.73217768946955,0 29.87788350338202,30.72979548754862,0 29.88064113987458,30.72741322616419,0 29.88339877636709,30.72503090531883,0 29.88339877636709,30.7226485250152,0 29.88339877636709,30.72026608525588,0 29.88615641285965,30.71788358604357,0 29.88615641285965,30.71550102738088,0 29.88891404935221,30.71311840927048,0 29.89167168584476,30.7107357317149,0 29.88891404935221,30.70835299471683,0 29.88615641285965,30.70597019827899,0 29.88339877636709,30.70358734240386,0 29.88064113987458,30.70120442709422,0 29.87788350338202,30.69882145235265,0 29.87512586688947,30.69643841818174,0 29.87236823039691,30.69405532458416,0 29.86961059390439,30.69167217156255,0 29.86685295741184,30.68928895911964,0 29.86409532091928,30.68690568725794,0 29.86685295741184,30.68452235598013,0 29.86685295741184,30.68213896528888,0 29.86961059390439,30.67975551518676,0 29.86961059390439,30.67737200567652,0 29.86961059390439,30.67498843676071,0 29.87236823039691,30.67260480844203,0 29.87512586688947,30.67022112072306,0 29.87788350338202,30.66783737360652,0 29.88064113987458,30.66545356709497,0 29.88339877636709,30.66306970119114,0 29.88615641285965,30.66068577589761,0 29.88891404935221,30.65830179121706,0 29.88891404935221,30.65591774715214,0 29.89167168584476,30.65353364370544,0 29.89442932233732,30.65114948087967,0 29.89718695882983,30.64876525867745,0 29.89718695882983,30.64638097710144,0 29.89994459532239,30.64399663615427,0 29.90270223181495,30.64161223583864,0 29.9054598683075,30.64161223583864,0 29.90821750480006,30.6392277761571,0 29.91097514129262,30.6368432571124,0 29.91373277778517,30.63445867870711,0 29.91373277778517,30.63207404094397,0 29.91649041427769,30.62968934382552,0 29.91924805077025,30.6273045873545,0 29.9220056872628,30.62491977153356,0 29.9220056872628,30.62253489636529,0 29.92476332375536,30.62014996185237,0 29.92752096024791,30.61776496799752,0 29.93027859674043,30.61776496799752,0 29.93303623323299,30.6153799148033,0 29.93579386972554,30.61299480227238,0 29.9385515062181,30.61060963040749,0 29.94130914271066,30.60822439921117,0 29.94130914271066,30.60583910868615,0 29.94406677920317,30.60345375883511,0 29.94682441569573,30.60106834966064,0 29.94958205218829,30.59868288116547,0 29.95233968868084,30.59868288116547,0 29.9550973251734,30.59629735335218,0 29.9550973251734,30.59391176622346,0 29.95785496166592,30.59152611978199,0 29.96061259815847,30.5891404140304,0 29.96061259815847,30.58675464897137,0 29.96337023465107,30.58436882460758,0 29.96612787114358,30.58198294094162,0 29.96888550763614,30.57959699797622,0 29.9716431441287,30.57721099571402,0 29.97440078062125,30.57482493415768,0 29.97440078062125,30.57243881330981,0 29.97715841711381,30.57005263317321,0 29.97991605360632,30.56766639375039,0 29.98267369009888,30.56766639375039,0 29.98543132659144,30.56528009504412,0 29.988188963084,30.56289373705698,0 29.99094659957655,30.56050731979174,0 29.99370423606907,30.558120843251,0 29.99646187256162,30.55573430743739,0 29.99921950905418,30.55334771235367,0 30.00197714554674,30.55096105800244,0 30.00473478203929,30.54857434438638,0 30.00749241853181,30.54618757150816,0 30.01025005502436,30.54618757150816,0 30.01300769151692,30.54380073937046,0 30.01576532800948,30.54141384797593,0 30.01576532800948,30.53902689732727,0 30.01852296450199,30.53663988742713,0 30.01852296450199,30.53425281827815,0 30.02128060099459,30.53425281827815,0 30.02403823748715,30.53186568988307,0 30.02679587397967,30.52947850224455,0 30.02955351047222,30.52709125536517,0 30.02955351047222,30.52470394924766,0 30.03231114696478,30.52231658389477,0 30.03506878345733,30.51992915930907,0 30.03782641994985,30.51754167549326,0 30.04058405644241,30.51515413245003,0 30.04334169293496,30.5127665301821,0 30.04609932942752,30.51037886869202,0 30.04885696592007,30.50799114798259,0 30.05161460241259,30.5056033680564,0 
					</coordinates>
				</LineString>
			</Placemark>
			<Placemark>
				<styleUrl>#style2</styleUrl>
				<ExtendedData>
					<SchemaData schemaUrl="#S_riv_network_IIIIDDDDDDDIIII">
						<SimpleData name="LINKNO">40</SimpleData>
						<SimpleData name="Channel">11</SimpleData>
						<SimpleData name="ChannelR">0</SimpleData>
						<SimpleData name="Subbasin">6</SimpleData>
						<SimpleData name="AreaC">1.14275e+06</SimpleData>
						<SimpleData name="Len2">118569</SimpleData>
						<SimpleData name="Slo2">0.00674713</SimpleData>
						<SimpleData name="Wid2">351.043</SimpleData>
						<SimpleData name="Dep2">5.45914</SimpleData>
						<SimpleData name="MinEl">0</SimpleData>
						<SimpleData name="MaxEl">8</SimpleData>
						<SimpleData name="Reservoir">0</SimpleData>
						<SimpleData name="Pond">0</SimpleData>
						<SimpleData name="LakeIn">0</SimpleData>
						<SimpleData name="LakeOut">0</SimpleData>
					</SchemaData>
				</ExtendedData>
				<LineString>
					<coordinates>
						32.02608233107777,31.13391348245512,0 32.02608233107777,31.13154136728147,0 32.02608233107777,31.1291691922065,0 32.02332469458521,31.1291691922065,0 32.02056705809266,31.1291691922065,0 32.01780942160014,31.12679695723272,0 32.01505178510759,31.1244246623627,0 32.01229414861503,31.1244246623627,0 32.00953651212247,31.12205230759898,0 32.00677887562992,31.1196798929441,0 32.0040212391374,31.11730741840063,0 32.00126360264485,31.11493488397112,0 31.99850596615225,31.1125622896581,0 31.99574832965973,31.11018963546414,0 31.99299069316718,31.11018963546414,0 31.99023305667466,31.11018963546414,0 31.98747542018207,31.10781692139184,0 31.98471778368951,31.10544414744368,0 31.98471778368951,31.10307131362225,0 31.98196014719699,31.10069841993012,0 31.98196014719699,31.09832546636979,0 31.98471778368951,31.09595245294387,0 31.98471778368951,31.09357937965491,0 31.98471778368951,31.09120624650548,0 31.98471778368951,31.08883305349805,0 31.98471778368951,31.0864598006353,0 31.98471778368951,31.08408648791967,0 31.98196014719699,31.08171311535383,0 31.97920251070443,31.07933968294027,0 31.97644487421188,31.07696619068157,0 31.97368723771932,31.07459263858035,0 31.97092960122681,31.07459263858035,0 31.96817196473425,31.07221902663903,0 31.96541432824169,31.07221902663903,0 31.96265669174914,31.07221902663903,0 31.95989905525658,31.06984535486029,0 31.95714141876406,31.06747162324666,0 31.95438378227151,31.0650978318007,0 31.95162614577895,31.06272398052495,0 31.9488685092864,31.06272398052495,0 31.94611087279384,31.06035006942201,0 31.94335323630132,31.05797609849441,0 31.94059559980872,31.05797609849441,0 31.93783796331621,31.05797609849441,0 31.93508032682365,31.05797609849441,0 31.9323226903311,31.05797609849441,0 31.92956505383854,31.05797609849441,0 31.92680741734598,31.06035006942201,0 31.92404978085347,31.06272398052495,0 31.92129214436091,31.06272398052495,0 31.91853450786835,31.06272398052495,0 31.9157768713758,31.06272398052495,0 31.91301923488324,31.06035006942201,0 31.91026159839073,31.06035006942201,0 31.90750396189817,31.06035006942201,0 31.90474632540561,31.06035006942201,0 31.90198868891306,31.06035006942201,0 31.8992310524205,31.06035006942201,0 31.89647341592799,31.06035006942201,0 31.89371577943543,31.06035006942201,0 31.89095814294283,31.06272398052495,0 31.88820050645031,31.06272398052495,0 31.88544286995776,31.06035006942201,0 31.88268523346524,31.05797609849441,0 31.87992759697265,31.05560206774475,0 31.87716996048013,31.05322797717557,0 31.87716996048013,31.05085382678945,0 31.87441232398757,31.04847961658897,0 31.87165468749502,31.04610534657665,0 31.87165468749502,31.04373101675506,0 31.87165468749502,31.04135662712683,0 31.86889705100246,31.03898217769447,0 31.86889705100246,31.03660766846052,0 31.8661394145099,31.03423309942767,0 31.86338177801735,31.03185847059838,0 31.86062414152483,31.02948378197528,0 31.85786650503228,31.02948378197528,0 31.85510886853972,31.02948378197528,0 31.85235123204716,31.02710903356085,0 31.84959359555464,31.0247342253578,0 31.84683595906209,31.02235935736858,0 31.84407832256953,31.01998442959582,0 31.84132068607698,31.01760944204207,0 31.83856304958442,31.01523439470991,0 31.8358054130919,31.01523439470991,0 31.83304777659935,31.01285928760192,0 31.83029014010675,31.01048412072071,0 31.82753250361424,31.00810889406874,0 31.82477486712168,31.00573360764871,0 31.82477486712168,31.00335826146313,0 31.82201723062916,31.00098285551459,0 31.81925959413657,30.99860738980565,0 31.81650195764405,30.99623186433891,0 31.81374432115149,30.99385627911694,0 31.81098668465894,30.99148063414232,0 31.81098668465894,30.98910492941761,0 31.81098668465894,30.98672916494542,0 31.81374432115149,30.9843533407283,0 31.81650195764405,30.98197745676881,0 31.81925959413657,30.97960151306962,0 31.82201723062916,30.97722550963319,0 31.82477486712168,30.97484944646221,0 31.82477486712168,30.97247332355917,0 31.82477486712168,30.97009714092671,0 31.82753250361424,30.96772089856739,0 31.83029014010675,30.96534459648381,0 31.83304777659935,30.96296823467859,0 31.8358054130919,30.96059181315419,0 31.83856304958442,30.95821533191332,0 31.84132068607698,30.95583879095848,0 31.84407832256953,30.9534621902923,0 31.84683595906209,30.9510855299174,0 31.84959359555464,30.94870880983625,0 31.84959359555464,30.94633203005155,0 31.84959359555464,30.94395519056584,0 31.84959359555464,30.94157829138172,0 31.84959359555464,30.93920133250176,0 31.84959359555464,30.93682431392859,0 31.84959359555464,30.93444723566472,0 31.84959359555464,30.93207009771284,0 31.84683595906209,30.92969290007546,0 31.84407832256953,30.92731564275518,0 31.84132068607698,30.92493832575465,0 31.84132068607698,30.92256094907641,0 31.83856304958442,30.92018351272302,0 31.8358054130919,30.92018351272302,0 31.8358054130919,30.91780601669717,0 31.8358054130919,30.91542846100141,0 31.8358054130919,30.9130508456383,0 31.8358054130919,30.91067317061047,0 31.8358054130919,30.90829543592049,0 31.8358054130919,30.90591764157096,0 31.8358054130919,30.9035397875645,0 31.8358054130919,30.90116187390368,0 31.8358054130919,30.89878390059106,0 31.8358054130919,30.89640586762935,0 31.8358054130919,30.89402777502104,0 31.8358054130919,30.89164962276879,0 31.8358054130919,30.88927141087514,0 31.8358054130919,30.88689313934275,0 31.83856304958442,30.88451480817418,0 31.84132068607698,30.88213641737207,0 31.84407832256953,30.87975796693895,0 31.84683595906209,30.87737945687748,0 31.84959359555464,30.87500088719027,0 31.85235123204716,30.87262225787983,0 31.85510886853972,30.87262225787983,0 31.85786650503228,30.87024356894885,0 31.86062414152483,30.86786482039999,0 31.86062414152483,30.8654860122357,0 31.86062414152483,30.86310714445866,0 31.86062414152483,30.8607282170715,0 31.85786650503228,30.85834923007674,0 31.85786650503228,30.85597018347709,0 31.86062414152483,30.85359107727513,0 31.86062414152483,30.85121191147336,0 31.86338177801735,30.84883268607454,0 31.8661394145099,30.8464534010812,0 31.86889705100246,30.84407405649592,0 31.87165468749502,30.84407405649592,0 31.87441232398757,30.84407405649592,0 31.87716996048013,30.84169465232135,0 31.87992759697265,30.84169465232135,0 31.88268523346524,30.84169465232135,0 31.88544286995776,30.83931518856012,0 31.88820050645031,30.83693566521476,0 31.89095814294283,30.83455608228798,0 31.89371577943543,30.83217643978229,0 31.89647341592799,30.83217643978229,0 31.8992310524205,30.82979673770038,0 31.90198868891306,30.82741697604481,0 31.90474632540561,30.82503715481824,0 31.90198868891306,30.82265727402321,0 31.90198868891306,30.82027733366239,0 31.90198868891306,30.8178973337384,0 31.90198868891306,30.81551727425383,0 31.8992310524205,30.81313715521129,0 31.89647341592799,30.8107569766134,0 31.89371577943543,30.8107569766134,0 31.89095814294283,30.80837673846274,0 31.88820050645031,30.80599644076199,0 31.88544286995776,30.80599644076199,0 31.88268523346524,30.80361608351372,0 31.88268523346524,30.80123566672057,0 31.87992759697265,30.79885519038515,0 31.87992759697265,30.79647465451005,0 31.88268523346524,30.79409405909793,0 31.88544286995776,30.79171340415139,0 31.88544286995776,30.78933268967308,0 31.88544286995776,30.78695191566554,0 31.88544286995776,30.78457108213146,0 31.88544286995776,30.78219018907343,0 31.88544286995776,30.7798092364941,0 31.88268523346524,30.7798092364941,0 31.87992759697265,30.77742822439605,0 31.87716996048013,30.77504715278193,0 31.87716996048013,30.77266602165434,0 31.87441232398757,30.77028483101596,0 31.87165468749502,30.76790358086929,0 31.86889705100246,30.7655222712171,0 31.8661394145099,30.76314090206187,0 31.86338177801735,30.7607594734064,0 31.86062414152483,30.75837798525312,0 31.85786650503228,30.75599643760479,0 31.85510886853972,30.75361483046401,0 31.85235123204716,30.75123316383338,0 31.84959359555464,30.74885143771557,0 31.84683595906209,30.74646965211315,0 31.84407832256953,30.74646965211315,0 31.84132068607698,30.74408780702878,0 31.83856304958442,30.74408780702878,0 31.8358054130919,30.74170590246503,0 31.83304777659935,30.74170590246503,0 31.83029014010675,30.73932393842466,0 31.83304777659935,30.73694191491019,0 31.8358054130919,30.73455983192424,0 31.8358054130919,30.73217768946955,0 31.8358054130919,30.72979548754862,0 31.8358054130919,30.72741322616419,0 31.8358054130919,30.72503090531883,0 31.8358054130919,30.7226485250152,0 31.8358054130919,30.72026608525588,0 31.83304777659935,30.71788358604357,0 31.83029014010675,30.71550102738088,0 31.82753250361424,30.71550102738088,0 31.82477486712168,30.71311840927048,0 31.82201723062916,30.7107357317149,0 31.81925959413657,30.70835299471683,0 31.81650195764405,30.70835299471683,0 31.81374432115149,30.70835299471683,0 31.81098668465894,30.70597019827899,0 31.80822904816638,30.70358734240386,0 31.80547141167382,30.70120442709422,0 31.80547141167382,30.69882145235265,0 31.80822904816638,30.69643841818174,0 31.80822904816638,30.69405532458416,0 31.80547141167382,30.69167217156255,0 31.80547141167382,30.68928895911964,0 31.80547141167382,30.68690568725794,0 31.80271377518131,30.68452235598013,0 31.79995613868875,30.68452235598013,0 31.7971985021962,30.68213896528888,0 31.7971985021962,30.67975551518676,0 31.79444086570364,30.67975551518676,0 31.79168322921108,30.67737200567652,0 31.78892559271857,30.67498843676071,0 31.78616795622601,30.67260480844203,0 31.78341031973346,30.67022112072306,0 31.78341031973346,30.66783737360652,0 31.7806526832409,30.66783737360652,0 31.77789504674834,30.66545356709497,0 31.77513741025582,30.66545356709497,0 31.77237977376323,30.66545356709497,0 31.76962213727067,30.66545356709497,0 31.76686450077815,30.66545356709497,0 31.7641068642856,30.66306970119114,0 31.76134922779304,30.66068577589761,0 31.75859159130049,30.65830179121706,0 31.75583395480793,30.65591774715214,0 31.75307631831541,30.65353364370544,0 31.75031868182286,30.65114948087967,0 31.75031868182286,30.64876525867745,0 31.7475610453303,30.64638097710144,0 31.74480340883775,30.64399663615427,0 31.74204577234523,30.64161223583864,0 31.73928813585267,30.6392277761571,0 31.73653049936011,30.6392277761571,0 31.73377286286756,30.6392277761571,0 31.731015226375,30.6368432571124,0 31.72825758988249,30.6368432571124,0 31.72549995338993,30.6368432571124,0 31.72274231689737,30.6368432571124,0 31.71998468040482,30.6392277761571,0 31.71998468040482,30.64161223583864,0 31.71722704391226,30.64399663615427,0 31.71446940741975,30.64638097710144,0 31.71171177092715,30.64638097710144,0 31.70895413443463,30.64399663615427,0 31.70619649794208,30.64161223583864,0 31.70343886144952,30.6392277761571,0 31.70068122495696,30.6368432571124,0 31.69792358846441,30.63445867870711,0 31.69516595197189,30.63207404094397,0 31.69240831547933,30.62968934382552,0 31.68965067898678,30.6273045873545,0 31.68689304249422,30.62491977153356,0 31.68413540600167,30.62253489636529,0 31.68137776950915,30.62253489636529,0 31.67862013301659,30.62253489636529,0 31.67586249652404,30.62253489636529,0 31.67310486003148,30.62253489636529,0 31.67034722353893,30.62014996185237,0 31.66758958704641,30.61776496799752,0 31.66483195055385,30.6153799148033,0 31.66207431406125,30.61299480227238,0 31.65931667756874,30.61299480227238,0 31.65655904107618,30.61299480227238,0 31.65380140458367,30.61060963040749,0 31.65104376809107,30.61060963040749,0 31.64828613159855,30.60822439921117,0 31.64828613159855,30.60583910868615,0 31.645528495106,30.60345375883511,0 31.64828613159855,30.60106834966064,0 31.64828613159855,30.59868288116547,0 31.64828613159855,30.59629735335218,0 31.64828613159855,30.59391176622346,0 31.65104376809107,30.59152611978199,0 31.65380140458367,30.5891404140304,0 31.65380140458367,30.58675464897137,0 31.65380140458367,30.58436882460758,0 31.65380140458367,30.58198294094162,0 31.65380140458367,30.57959699797622,0 31.65655904107618,30.57721099571402,0 31.65931667756874,30.57482493415768,0 31.66207431406125,30.57243881330981,0 31.66207431406125,30.57005263317321,0 
					</coordinates>
				</LineString>
			</Placemark>
			<Placemark>
				<styleUrl>#style2</styleUrl>
				<ExtendedData>
					<SchemaData schemaUrl="#S_riv_network_IIIIDDDDDDDIIII">
						<SimpleData name="LINKNO">32</SimpleData>
						<SimpleData name="Channel">12</SimpleData>
						<SimpleData name="ChannelR">6</SimpleData>
						<SimpleData name="Subbasin">5</SimpleData>
						<SimpleData name="AreaC">756413</SimpleData>
						<SimpleData name="Len2">197917</SimpleData>
						<SimpleData name="Slo2">0.0298105</SimpleData>
						<SimpleData name="Wid2">274.06</SimpleData>
						<SimpleData name="Dep2">4.62857</SimpleData>
						<SimpleData name="MinEl">-5</SimpleData>
						<SimpleData name="MaxEl">51</SimpleData>
						<SimpleData name="Reservoir">0</SimpleData>
						<SimpleData name="Pond">0</SimpleData>
						<SimpleData name="LakeIn">0</SimpleData>
						<SimpleData name="LakeOut">0</SimpleData>
					</SchemaData>
				</ExtendedData>
				<LineString>
					<coordinates>
						30.00473478203929,31.10781692139184,0 30.00197714554674,31.10544414744368,0 29.99921950905418,31.10307131362225,0 29.99646187256162,31.10069841993012,0 29.99370423606907,31.09832546636979,0 29.99094659957655,31.09595245294387,0 29.988188963084,31.09357937965491,0 29.98543132659144,31.09357937965491,0 29.98267369009888,31.09357937965491,0 29.97991605360632,31.09120624650548,0 29.97715841711381,31.09120624650548,0 29.97440078062125,31.09120624650548,0 29.9716431441287,31.09120624650548,0 29.96888550763614,31.09120624650548,0 29.96612787114358,31.09120624650548,0 29.96337023465107,31.09357937965491,0 29.96061259815847,31.09595245294387,0 29.95785496166592,31.09832546636979,0 29.9550973251734,31.10069841993012,0 29.95233968868084,31.10307131362225,0 29.94958205218829,31.10544414744368,0 29.94682441569573,31.10781692139184,0 29.94406677920317,31.11018963546414,0 29.94130914271066,31.1125622896581,0 29.9385515062181,31.11493488397112,0 29.93579386972554,31.11730741840063,0 29.93303623323299,31.1196798929441,0 29.93027859674043,31.12205230759898,0 29.92752096024791,31.1244246623627,0 29.92476332375536,31.12679695723272,0 29.9220056872628,31.1291691922065,0 29.91924805077025,31.13154136728147,0 29.91649041427769,31.13391348245512,0 29.91373277778517,31.13391348245512,0 29.91097514129262,31.13391348245512,0 29.90821750480006,31.13391348245512,0 29.9054598683075,31.13154136728147,0 29.90270223181495,31.1291691922065,0 29.89994459532239,31.12679695723272,0 29.89718695882983,31.1244246623627,0 29.89442932233732,31.12205230759898,0 29.89167168584476,31.1196798929441,0 29.88891404935221,31.11730741840063,0 29.88615641285965,31.11493488397112,0 29.88339877636709,31.1125622896581,0 29.88064113987458,31.11018963546414,0 29.87788350338202,31.11018963546414,0 29.87512586688947,31.11018963546414,0 29.87236823039691,31.10781692139184,0 29.86961059390439,31.10544414744368,0 29.86685295741184,31.10307131362225,0 29.86409532091928,31.10069841993012,0 29.86133768442672,31.10307131362225,0 29.85858004793417,31.10307131362225,0 29.85582241144165,31.10069841993012,0 29.85306477494909,31.09832546636979,0 29.8503071384565,31.09595245294387,0 29.84754950196398,31.09595245294387,0 29.84754950196398,31.09357937965491,0 29.84479186547143,31.09120624650548,0 29.84203422897891,31.09120624650548,0 29.83927659248631,31.08883305349805,0 29.83651895599376,31.0864598006353,0 29.83376131950124,31.08408648791967,0 29.83100368300868,31.08171311535383,0 29.82824604651613,31.07933968294027,0 29.82548841002357,31.07696619068157,0 29.82273077353101,31.07459263858035,0 29.8199731370385,31.07459263858035,0 29.81721550054594,31.07221902663903,0 29.81445786405338,31.06984535486029,0 29.81170022756083,31.06984535486029,0 29.80894259106827,31.06747162324666,0 29.80618495457576,31.06747162324666,0 29.8034273180832,31.06747162324666,0 29.80066968159064,31.0650978318007,0 29.79791204509809,31.0650978318007,0 29.79515440860557,31.06272398052495,0 29.79239677211297,31.06035006942201,0 29.78963913562042,31.05797609849441,0 29.7868814991279,31.05560206774475,0 29.78412386263535,31.05560206774475,0 29.78136622614279,31.05322797717557,0 29.77860858965023,31.05322797717557,0 29.77585095315771,31.05085382678945,0 29.77309331666516,31.04847961658897,0 29.7703356801726,31.04610534657665,0 29.76757804368005,31.04610534657665,0 29.76482040718749,31.04610534657665,0 29.76206277069497,31.04373101675506,0 29.75930513420242,31.04135662712683,0 29.75654749770986,31.03898217769447,0 29.75378986121731,31.03898217769447,0 29.75103222472479,31.03660766846052,0 29.74827458823223,31.03423309942767,0 29.74551695173968,31.03185847059838,0 29.74275931524708,31.02948378197528,0 29.74000167875456,31.02948378197528,0 29.73724404226201,31.02710903356085,0 29.73448640576949,31.0247342253578,0 29.7317287692769,31.02235935736858,0 29.72897113278434,31.02235935736858,0 29.72621349629182,31.01998442959582,0 29.72345585979927,31.01998442959582,0 29.72069822330671,31.01760944204207,0 29.71794058681415,31.01523439470991,0 29.7151829503216,31.01523439470991,0 29.71242531382908,31.01523439470991,0 29.70966767733653,31.01523439470991,0 29.70691004084397,31.01285928760192,0 29.70415240435141,31.01285928760192,0 29.70139476785889,31.01048412072071,0 29.69863713136634,31.01048412072071,0 29.69587949487378,31.01048412072071,0 29.69312185838123,31.01048412072071,0 29.69036422188867,31.01048412072071,0 29.68760658539611,31.01048412072071,0 29.6848489489036,31.01048412072071,0 29.68209131241104,31.01048412072071,0 29.67933367591849,31.00810889406874,0 29.67657603942593,31.00573360764871,0 29.67381840293337,31.00573360764871,0 29.67106076644082,31.00573360764871,0 29.6683031299483,31.00573360764871,0 29.66554549345574,31.00573360764871,0 29.66278785696318,31.00335826146313,0 29.66003022047063,31.00335826146313,0 29.65727258397807,31.00335826146313,0 29.65451494748556,31.00098285551459,0 29.651757310993,30.99860738980565,0 29.64899967450044,30.99623186433891,0 29.64624203800789,30.99623186433891,0 29.64348440151533,30.99385627911694,0 29.64072676502282,30.99148063414232,0 29.63796912853026,30.98910492941761,0 29.6352114920377,30.98910492941761,0 29.63245385554515,30.98672916494542,0 29.62969621905259,30.98672916494542,0 29.62693858256007,30.98672916494542,0 29.62418094606748,30.98672916494542,0 29.62142330957496,30.9843533407283,0 29.6186656730824,30.98197745676881,0 29.61590803658989,30.97960151306962,0 29.61315040009729,30.97960151306962,0 29.61039276360474,30.97722550963319,0 29.60763512711218,30.97722550963319,0 29.60487749061966,30.97484944646221,0 29.60211985412711,30.97247332355917,0 29.59936221763455,30.97009714092671,0 29.596604581142,30.97009714092671,0 29.59384694464944,30.96772089856739,0 29.59108930815692,30.96772089856739,0 29.58833167166436,30.96534459648381,0 29.58557403517181,30.96296823467859,0 29.58281639867925,30.96059181315419,0 29.58005876218674,30.96059181315419,0 29.57730112569418,30.95821533191332,0 29.57454348920158,30.95583879095848,0 29.57178585270907,30.95583879095848,0 29.56902821621651,30.95583879095848,0 29.56627057972399,30.9534621902923,0 29.5635129432314,30.9534621902923,0 29.56075530673884,30.9510855299174,0 29.55799767024633,30.94870880983625,0 29.55524003375377,30.94870880983625,0 29.55248239726121,30.94870880983625,0 29.54972476076865,30.94633203005155,0 29.54696712427614,30.94633203005155,0 29.54420948778358,30.94395519056584,0 29.54145185129103,30.94157829138172,0 29.53869421479847,30.94157829138172,0 29.53593657830591,30.94157829138172,0 29.5331789418134,30.94157829138172,0 29.53042130532084,30.93920133250176,0 29.52766366882829,30.93682431392859,0 29.52490603233573,30.93444723566472,0 29.52214839584321,30.93444723566472,0 29.51939075935066,30.93444723566472,0 29.5166331228581,30.93207009771284,0 29.51387548636554,30.92969290007546,0 29.51111784987299,30.92969290007546,0 29.50836021338047,30.92969290007546,0 29.50560257688792,30.92731564275518,0 29.50284494039532,30.92493832575465,0 29.5000873039028,30.92493832575465,0 29.49732966741024,30.92256094907641,0 29.49457203091769,30.92018351272302,0 29.49181439442513,30.91780601669717,0 29.48905675793258,30.91542846100141,0 29.48629912144006,30.9130508456383,0 29.48354148494751,30.9130508456383,0 29.48078384845495,30.91067317061047,0 29.47802621196239,30.91067317061047,0 29.47526857546983,30.90829543592049,0 29.47251093897732,30.90829543592049,0 29.46975330248476,30.90591764157096,0 29.46699566599221,30.9035397875645,0 29.46423802949965,30.9035397875645,0 29.46148039300709,30.9035397875645,0 29.45872275651458,30.90116187390368,0 29.45596512002198,30.89878390059106,0 29.45320748352946,30.89640586762935,0 29.45044984703691,30.89640586762935,0 29.44769221054435,30.89640586762935,0 29.4449345740518,30.89402777502104,0 29.44217693755924,30.89402777502104,0 29.43941930106672,30.89164962276879,0 29.43666166457417,30.88927141087514,0 29.43390402808161,30.88927141087514,0 29.43114639158905,30.88689313934275,0 29.42838875509654,30.88451480817418,0 29.42563111860398,30.88451480817418,0 29.42287348211142,30.88451480817418,0 29.42011584561887,30.88213641737207,0 29.41735820912631,30.87975796693895,0 29.41460057263376,30.87975796693895,0 29.41184293614124,30.87737945687748,0 29.40908529964868,30.87737945687748,0 29.40632766315613,30.87500088719027,0 29.40357002666357,30.87500088719027,0 29.40081239017101,30.87262225787983,0 29.3980547536785,30.87262225787983,0 29.3952971171859,30.87262225787983,0 29.39253948069339,30.87024356894885,0 29.38978184420083,30.87024356894885,0 29.38702420770831,30.86786482039999,0 29.38426657121571,30.8654860122357,0 29.38150893472316,30.86310714445866,0 29.37875129823064,30.86310714445866,0 29.37599366173809,30.86310714445866,0 29.37323602524553,30.86310714445866,0 29.37047838875298,30.8607282170715,0 29.36772075226042,30.85834923007674,0 29.3649631157679,30.85834923007674,0 29.36220547927535,30.85834923007674,0 29.35944784278279,30.85834923007674,0 29.35669020629023,30.85834923007674,0 29.35393256979768,30.85597018347709,0 29.35117493330516,30.85597018347709,0 29.3484172968126,30.85597018347709,0 29.34565966032005,30.85359107727513,0 29.34290202382749,30.85121191147336,0 29.34014438733493,30.85121191147336,0 29.33738675084242,30.85121191147336,0 29.33462911434982,30.85121191147336,0 29.33187147785731,30.85121191147336,0 29.32911384136475,30.85121191147336,0 29.32635620487219,30.85121191147336,0 29.32359856837964,30.84883268607454,0 29.32084093188708,30.84883268607454,0 29.31808329539457,30.8464534010812,0 29.31532565890201,30.84407405649592,0 29.31256802240945,30.84169465232135,0 29.30981038591689,30.84169465232135,0 29.30705274942434,30.84169465232135,0 29.30429511293182,30.84169465232135,0 29.30153747643926,30.84169465232135,0 29.29877983994671,30.83931518856012,0 29.29602220345415,30.83931518856012,0 29.29326456696164,30.83693566521476,0 29.29050693046908,30.83693566521476,0 29.28774929397648,30.83693566521476,0 29.28499165748397,30.83693566521476,0 29.28223402099141,30.83693566521476,0 29.2794763844989,30.83693566521476,0 29.2767187480063,30.83693566521476,0 29.27396111151374,30.83455608228798,0 29.27120347502122,30.83217643978229,0 29.26844583852867,30.83217643978229,0 29.26568820203611,30.83217643978229,0 29.26293056554356,30.82979673770038,0 29.260172929051,30.82741697604481,0 29.25741529255848,30.82741697604481,0 29.25465765606593,30.82503715481824,0 29.25190001957337,30.82503715481824,0 29.24914238308082,30.82503715481824,0 29.24638474658826,30.82503715481824,0 29.24362711009574,30.82503715481824,0 29.24086947360319,30.82265727402321,0 29.23811183711063,30.82027733366239,0 29.23535420061807,30.82265727402321,0 29.23259656412552,30.82265727402321,0 29.229838927633,30.82265727402321,0 29.2270812911404,30.82265727402321,0 29.22432365464789,30.82265727402321,0 29.22156601815533,30.82265727402321,0 29.21880838166281,30.82265727402321,0 29.21605074517022,30.82265727402321,0 29.21329310867766,30.82265727402321,0 29.21053547218515,30.82265727402321,0 29.20777783569259,30.82027733366239,0 29.20777783569259,30.8178973337384,0 29.20502019920004,30.8178973337384,0 29.20226256270748,30.81551727425383,0 29.19950492621492,30.81313715521129,0 29.1967472897224,30.81313715521129,0 29.19398965322985,30.81313715521129,0 29.19123201673729,30.81313715521129,0 29.18847438024473,30.81313715521129,0 29.18571674375222,30.8107569766134,0 29.18295910725966,30.8107569766134,0 29.18020147076711,30.8107569766134,0 29.17744383427455,30.8107569766134,0 29.17468619778199,30.8107569766134,0 29.17192856128944,30.80837673846274,0 29.16917092479692,30.80599644076199,0 29.16641328830433,30.80599644076199,0 29.16365565181181,30.80361608351372,0 29.16089801531925,30.80361608351372,0 29.15814037882669,30.80361608351372,0 29.15538274233414,30.80361608351372,0 29.15262510584158,30.80361608351372,0 29.14986746934907,30.80361608351372,0 29.14710983285651,30.80361608351372,0 29.14435219636395,30.80361608351372,0 29.1415945598714,30.80361608351372,0 29.13883692337884,30.80123566672057,0 29.13607928688632,30.80123566672057,0 29.13332165039377,30.80123566672057,0 29.13056401390121,30.79885519038515,0 29.12780637740866,30.79885519038515,0 29.1250487409161,30.79885519038515,0 29.12229110442358,30.79885519038515,0 29.11953346793099,30.79885519038515,0 29.11677583143847,30.79885519038515,0 29.11401819494591,30.79885519038515,0 29.11126055845336,30.79885519038515,0 29.1085029219608,30.79885519038515,0 29.10574528546825,30.79885519038515,0 29.10298764897573,30.79885519038515,0 29.10023001248317,30.79885519038515,0 29.09747237599062,30.79885519038515,0 29.09471473949806,30.79885519038515,0 29.09195710300551,30.79885519038515,0 29.08919946651299,30.79885519038515,0 29.08644183002043,30.79885519038515,0 29.08368419352787,30.79885519038515,0 29.08092655703532,30.79885519038515,0 29.07816892054276,30.79885519038515,0 29.07541128405025,30.79885519038515,0 29.07265364755769,30.79885519038515,0 29.06989601106513,30.79885519038515,0 29.06713837457258,30.79885519038515,0 29.06438073808006,30.79885519038515,0 29.0616231015875,30.79885519038515,0 29.05886546509491,30.79885519038515,0 29.05610782860239,30.79885519038515,0 29.05335019210984,30.79885519038515,0 29.05059255561732,30.79885519038515,0 29.04783491912472,30.79885519038515,0 29.04507728263216,30.79885519038515,0 29.04231964613965,30.79885519038515,0 29.03956200964709,30.79885519038515,0 29.03680437315454,30.79885519038515,0 29.03404673666198,30.79885519038515,0 29.03128910016942,30.79885519038515,0 29.02853146367691,30.80123566672057,0 29.02577382718435,30.80123566672057,0 29.02301619069179,30.80123566672057,0 29.02025855419924,30.80361608351372,0 29.01750091770668,30.80599644076199,0 29.01474328121417,30.80599644076199,0 29.01198564472161,30.80599644076199,0 29.00922800822905,30.80599644076199,0 29.0064703717365,30.80599644076199,0 29.00371273524394,30.80837673846274,0 29.00095509875143,30.80837673846274,0 28.99819746225883,30.8107569766134,0 28.99543982576631,30.80837673846274,0 28.99268218927375,30.80599644076199,0 28.9899245527812,30.80599644076199,0 28.98716691628864,30.80599644076199,0 28.98440927979609,30.80837673846274,0 28.98165164330357,30.8107569766134,0 28.97889400681101,30.81313715521129,0 28.97613637031846,30.81551727425383,0 28.9733787338259,30.81551727425383,0 28.9733787338259,30.8178973337384,0 28.9733787338259,30.82027733366239,0 28.97062109733334,30.82265727402321,0 28.96786346084083,30.82503715481824,0 28.96510582434827,30.82741697604481,0 28.96234818785572,30.82741697604481,0 28.95959055136316,30.82979673770038,0 28.95683291487064,30.82979673770038,0 28.95627982620969,30.83027402549431,0 
					</coordinates>
				</LineString>
			</Placemark>
			<Placemark>
				<styleUrl>#style2</styleUrl>
				<ExtendedData>
					<SchemaData schemaUrl="#S_riv_network_IIIIDDDDDDDIIII">
						<SimpleData name="LINKNO">24</SimpleData>
						<SimpleData name="Channel">13</SimpleData>
						<SimpleData name="ChannelR">7</SimpleData>
						<SimpleData name="Subbasin">8</SimpleData>
						<SimpleData name="AreaC">595703</SimpleData>
						<SimpleData name="Len2">26289.5</SimpleData>
						<SimpleData name="Slo2">0</SimpleData>
						<SimpleData name="Wid2">237.469</SimpleData>
						<SimpleData name="Dep2">4.20683</SimpleData>
						<SimpleData name="MinEl">-2</SimpleData>
						<SimpleData name="MaxEl">-3</SimpleData>
						<SimpleData name="Reservoir">0</SimpleData>
						<SimpleData name="Pond">0</SimpleData>
						<SimpleData name="LakeIn">0</SimpleData>
						<SimpleData name="LakeOut">0</SimpleData>
					</SchemaData>
				</ExtendedData>
				<LineString>
					<coordinates>
						30.11779787823378,31.10781692139184,0 30.12055551472634,31.10544414744368,0 30.12331315121889,31.10307131362225,0 30.12331315121889,31.10069841993012,0 30.12607078771141,31.09832546636979,0 30.12882842420397,31.09595245294387,0 30.13158606069656,31.09595245294387,0 30.13434369718908,31.09357937965491,0 30.13710133368164,31.09120624650548,0 30.13710133368164,31.08883305349805,0 30.1398589701742,31.0864598006353,0 30.14261660666675,31.0864598006353,0 30.14537424315927,31.08408648791967,0 30.14813187965182,31.08171311535383,0 30.14813187965182,31.07933968294027,0 30.15088951614438,31.07696619068157,0 30.15364715263694,31.07696619068157,0 30.15640478912949,31.07459263858035,0 30.15916242562201,31.07221902663903,0 30.16192006211456,31.06984535486029,0 30.16192006211456,31.06747162324666,0 30.16467769860712,31.06747162324666,0 30.16743533509968,31.0650978318007,0 30.16743533509968,31.06272398052495,0 30.17019297159223,31.06272398052495,0 30.17295060808475,31.06035006942201,0 30.17570824457731,31.05797609849441,0 30.17570824457731,31.05560206774475,0 30.1784658810699,31.05322797717557,0 30.18122351756242,31.05085382678945,0 30.18398115405498,31.04847961658897,0 30.18673879054749,31.04610534657665,0 30.18949642704009,31.04373101675506,0 30.19225406353264,31.04135662712683,0 30.19501170002516,31.03898217769447,0 30.19776933651772,31.03660766846052,0 30.19776933651772,31.03423309942767,0 30.20052697301027,31.03185847059838,0 30.20328460950283,31.02948378197528,0 30.20604224599535,31.02710903356085,0 30.2087998824879,31.0247342253578,0 30.21155751898046,31.02235935736858,0 30.21431515547302,31.01998442959582,0 30.21431515547302,31.01760944204207,0 30.21707279196557,31.01523439470991,0 30.21983042845809,31.01285928760192,0 30.22258806495064,31.01048412072071,0 30.2253457014432,31.00810889406874,0 30.22810333793576,31.00810889406874,0 30.23086097442831,31.00810889406874,0 30.23361861092087,31.00810889406874,0 30.23637624741339,31.00573360764871,0 30.23913388390594,31.00335826146313,0 30.2418915203985,31.00098285551459,0 30.24464915689105,30.99860738980565,0 30.24464915689105,30.99623186433891,0 30.24740679338357,30.99385627911694,0 30.25016442987617,30.99148063414232,0 30.25292206636868,30.99148063414232,0 30.25567970286124,30.98910492941761,0 30.2584373393538,30.98672916494542,0 30.26119497584635,30.9843533407283,0 30.26395261233891,30.98197745676881,0 30.26671024883147,30.97960151306962,0 30.26946788532398,30.97960151306962,0 30.27222552181654,30.97960151306962,0 30.27498315830909,30.97960151306962,0 30.27774079480165,30.97960151306962,0 
					</coordinates>
				</LineString>
			</Placemark>
			<Placemark>
				<styleUrl>#style2</styleUrl>
				<ExtendedData>
					<SchemaData schemaUrl="#S_riv_network_IIIIDDDDDDDIIII">
						<SimpleData name="LINKNO">16</SimpleData>
						<SimpleData name="Channel">14</SimpleData>
						<SimpleData name="ChannelR">6</SimpleData>
						<SimpleData name="Subbasin">10</SimpleData>
						<SimpleData name="AreaC">499648</SimpleData>
						<SimpleData name="Len2">22658.5</SimpleData>
						<SimpleData name="Slo2">0</SimpleData>
						<SimpleData name="Wid2">213.692</SimpleData>
						<SimpleData name="Dep2">3.92111</SimpleData>
						<SimpleData name="MinEl">-5</SimpleData>
						<SimpleData name="MaxEl">-2</SimpleData>
						<SimpleData name="Reservoir">0</SimpleData>
						<SimpleData name="Pond">0</SimpleData>
						<SimpleData name="LakeIn">0</SimpleData>
						<SimpleData name="LakeOut">0</SimpleData>
					</SchemaData>
				</ExtendedData>
				<LineString>
					<coordinates>
						30.00473478203929,31.10781692139184,0 30.00473478203929,31.10544414744368,0 30.00473478203929,31.10307131362225,0 30.00197714554674,31.10069841993012,0 29.99921950905418,31.09832546636979,0 29.99646187256162,31.09595245294387,0 29.99370423606907,31.09357937965491,0 29.99094659957655,31.09120624650548,0 29.988188963084,31.08883305349805,0 29.98543132659144,31.0864598006353,0 29.98543132659144,31.08408648791967,0 29.98543132659144,31.08171311535383,0 29.98267369009888,31.07933968294027,0 29.97991605360632,31.07696619068157,0 29.97715841711381,31.07459263858035,0 29.97440078062125,31.07221902663903,0 29.9716431441287,31.06984535486029,0 29.96888550763614,31.06747162324666,0 29.96612787114358,31.0650978318007,0 29.96337023465107,31.06272398052495,0 29.96061259815847,31.06035006942201,0 29.95785496166592,31.05797609849441,0 29.9550973251734,31.05560206774475,0 29.95233968868084,31.05322797717557,0 29.94958205218829,31.05085382678945,0 29.94682441569573,31.04847961658897,0 29.94406677920317,31.04610534657665,0 29.94130914271066,31.04373101675506,0 29.9385515062181,31.04135662712683,0 29.93579386972554,31.03898217769447,0 29.93303623323299,31.03660766846052,0 29.93027859674043,31.03423309942767,0 29.92752096024791,31.03185847059838,0 29.92476332375536,31.02948378197528,0 29.9220056872628,31.02710903356085,0 29.91924805077025,31.0247342253578,0 29.91649041427769,31.02235935736858,0 29.91373277778517,31.01998442959582,0 29.91097514129262,31.01760944204207,0 29.90821750480006,31.01523439470991,0 29.9054598683075,31.01285928760192,0 29.90270223181495,31.01048412072071,0 29.90270223181495,31.00810889406874,0 29.90270223181495,31.00573360764871,0 29.9054598683075,31.00335826146313,0 29.9054598683075,31.00098285551459,0 29.9054598683075,30.99860738980565,0 29.90270223181495,30.99860738980565,0 29.89994459532239,30.99623186433891,0 29.89718695882983,30.99385627911694,0 29.89442932233732,30.99148063414232,0 29.89167168584476,30.98910492941761,0 29.89167168584476,30.98672916494542,0 29.89167168584476,30.9843533407283,0 29.89167168584476,30.98197745676881,0 29.88891404935221,30.97960151306962,0 29.88615641285965,30.97960151306962,0 
					</coordinates>
				</LineString>
			</Placemark>
			<Placemark>
				<styleUrl>#style2</styleUrl>
				<ExtendedData>
					<SchemaData schemaUrl="#S_riv_network_IIIIDDDDDDDIIII">
						<SimpleData name="LINKNO">0</SimpleData>
						<SimpleData name="Channel">16</SimpleData>
						<SimpleData name="ChannelR">0</SimpleData>
						<SimpleData name="Subbasin">1</SimpleData>
						<SimpleData name="AreaC">381514</SimpleData>
						<SimpleData name="Len2">19545</SimpleData>
						<SimpleData name="Slo2">0</SimpleData>
						<SimpleData name="Wid2">181.759</SimpleData>
						<SimpleData name="Dep2">3.52004</SimpleData>
						<SimpleData name="MinEl">0</SimpleData>
						<SimpleData name="MaxEl">0</SimpleData>
						<SimpleData name="Reservoir">0</SimpleData>
						<SimpleData name="Pond">0</SimpleData>
						<SimpleData name="LakeIn">0</SimpleData>
						<SimpleData name="LakeOut">0</SimpleData>
					</SchemaData>
				</ExtendedData>
				<LineString>
					<coordinates>
						30.94233118950597,31.43231985845161,0 30.94233118950597,31.42995531108554,0 30.93957355301341,31.42759070350068,0 30.94233118950597,31.42522603569951,0 30.94233118950597,31.42286130768459,0 30.94508882599852,31.42286130768459,0 30.94784646249108,31.42049651945831,0 30.9506040989836,31.41813167102324,0 30.95336173547615,31.41813167102324,0 30.95611937196871,31.4157667623818,0 30.95611937196871,31.41340179353652,0 30.95611937196871,31.41103676448992,0 30.95887700846127,31.40867167524443,0 30.96163464495383,31.40630652580257,0 30.96439228144634,31.40394131616686,0 30.9671499179389,31.40157604633979,0 30.96990755443145,31.39921071632381,0 30.97266519092401,31.39684532612147,0 30.97542282741657,31.39447987573518,0 30.97818046390908,31.39211436516756,0 30.98093810040168,31.38974879442099,0 30.98369573689423,31.38974879442099,0 30.98645337338675,31.38738316349804,0 30.98921100987931,31.38501747240114,0 30.98921100987931,31.38265172113289,0 30.99196864637186,31.38028590969574,0 30.99472628286442,31.37792003809215,0 30.99748391935698,31.37555410632465,0 30.99748391935698,31.37318811439572,0 30.99748391935698,31.37082206230794,0 31.00024155584949,31.36845595006369,0 31.00299919234205,31.36608977766555,0 31.00575682883461,31.36372354511597,0 31.00851446532716,31.36135725241758,0 31.01127210181972,31.35899089957267,0 31.01402973831224,31.35662448658395,0 31.01678737480479,31.35425801345381,0 31.01954501129735,31.35189148018478,0 31.0223026477899,31.35189148018478,0 31.02506028428242,31.35189148018478,0 31.02781792077498,31.34952488677934,0 31.02781792077498,31.34715823324004,0 31.02506028428242,31.34479151956935,0 31.0223026477899,31.34479151956935,0 31.01954501129735,31.34242474576981,0 31.01954501129735,31.34005791184388,0 31.01954501129735,31.33769101779409,0 31.0223026477899,31.33532406362298,0 31.02506028428242,31.33295704933305,0 31.02781792077498,31.33295704933305,0 31.03057555726757,31.33058997492672,0 
					</coordinates>
				</LineString>
			</Placemark>
			<Placemark>
				<styleUrl>#style2</styleUrl>
				<ExtendedData>
					<SchemaData schemaUrl="#S_riv_network_IIIIDDDDDDDIIII">
						<SimpleData name="LINKNO">1249</SimpleData>
						<SimpleData name="Channel">17</SimpleData>
						<SimpleData name="ChannelR">3</SimpleData>
						<SimpleData name="Subbasin">23</SimpleData>
						<SimpleData name="AreaC">4.16611e+08</SimpleData>
						<SimpleData name="Len2">87140.5</SimpleData>
						<SimpleData name="Slo2">0.00688543</SimpleData>
						<SimpleData name="Wid2">12090.1</SimpleData>
						<SimpleData name="Dep2">57.7877</SimpleData>
						<SimpleData name="MinEl">22</SimpleData>
						<SimpleData name="MaxEl">28</SimpleData>
						<SimpleData name="Reservoir">0</SimpleData>
						<SimpleData name="Pond">0</SimpleData>
						<SimpleData name="LakeIn">0</SimpleData>
						<SimpleData name="LakeOut">0</SimpleData>
					</SchemaData>
				</ExtendedData>
				<LineString>
					<coordinates>
						31.04436373973027,28.9969205252887,0 31.04160610323776,28.99449610605781,0 31.04160610323776,28.99207162939018,0 31.04160610323776,28.9896470952889,0 31.0388484667452,28.98722250375683,0 31.0388484667452,28.98479785479706,0 31.03609083025265,28.98237314841251,0 31.03609083025265,28.97994838460621,0 31.03333319376009,28.97752356338112,0 31.03057555726757,28.97509868474019,0 31.03057555726757,28.97267374868651,0 31.03057555726757,28.97024875522304,0 31.02781792077498,28.96782370435269,0 31.02781792077498,28.96539859607849,0 31.02506028428242,28.96297343040341,0 31.02506028428242,28.96054820733049,0 31.0223026477899,28.95812292686271,0 31.0223026477899,28.95569758900308,0 31.01954501129735,28.95327219375453,0 31.01678737480479,28.95084674112007,0 31.01678737480479,28.94842123110271,0 31.01402973831224,28.94599566370542,0 31.01402973831224,28.94357003893126,0 31.01127210181972,28.94114435678312,0 31.00851446532716,28.93871861726407,0 31.00575682883461,28.93629282037706,0 31.00575682883461,28.93386696612515,0 31.00299919234205,28.93144105451128,0 31.00024155584949,28.92901508553849,0 31.00024155584949,28.9265890592097,0 31.00024155584949,28.92416297552795,0 31.00024155584949,28.92173683449628,0 30.99748391935698,28.91931063611764,0 30.99748391935698,28.91688438039502,0 30.99472628286442,28.91445806733144,0 30.99472628286442,28.91203169692992,0 30.99472628286442,28.90960526919343,0 30.99196864637186,28.90717878412495,0 30.98921100987931,28.90475224172758,0 30.98645337338675,28.90232564200421,0 30.98369573689423,28.89989898495787,0 30.98093810040168,28.89989898495787,0 30.97818046390908,28.89747227059161,0 30.97542282741657,28.89747227059161,0 30.97266519092401,28.89504549890837,0 30.96990755443145,28.89504549890837,0 30.9671499179389,28.89261866991121,0 30.96439228144634,28.89261866991121,0 30.96163464495383,28.89261866991121,0 30.95887700846127,28.89261866991121,0 30.95611937196871,28.89019178360314,0 30.95336173547615,28.89019178360314,0 30.9506040989836,28.89019178360314,0 30.94784646249108,28.89019178360314,0 30.94508882599852,28.89019178360314,0 30.94233118950597,28.89019178360314,0 30.93957355301341,28.88776483998706,0 30.9368159165209,28.8853378390661,0 30.93405828002834,28.8853378390661,0 30.93130064353574,28.88291078084319,0 30.92854300704323,28.88048366532139,0 30.92854300704323,28.87805649250361,0 30.92854300704323,28.87562926239299,0 30.92854300704323,28.87320197499243,0 30.92854300704323,28.87077463030502,0 30.92854300704323,28.86834722833372,0 30.92854300704323,28.86591976908155,0 30.92578537055067,28.86349225255148,0 30.92578537055067,28.86106467874658,0 30.92578537055067,28.85863704766986,0 30.92302773405816,28.85620935932427,0 30.92302773405816,28.85378161371289,0 30.92302773405816,28.85135381083871,0 30.92027009756556,28.84892595070469,0 30.917512461073,28.84649803331392,0 30.917512461073,28.84407005866942,0 30.917512461073,28.84164202677412,0 30.917512461073,28.83921393763109,0 30.917512461073,28.83678579124334,0 30.91475482458048,28.83435758761389,0 30.91475482458048,28.83192932674571,0 30.91475482458048,28.82950100864191,0 30.91199718808793,28.82707263330537,0 30.91199718808793,28.82464420073926,0 30.90923955159537,28.82221571094647,0 30.90923955159537,28.81978716393015,0 30.90923955159537,28.81735855969315,0 30.90923955159537,28.81492989823865,0 30.90923955159537,28.81250117956959,0 30.90923955159537,28.81007240368898,0 30.90923955159537,28.80764357059988,0 30.90923955159537,28.80521468030531,0 30.90923955159537,28.80278573280826,0 30.91199718808793,28.80035672811175,0 30.91199718808793,28.79792766621885,0 30.91199718808793,28.79549854713257,0 30.91475482458048,28.79306937085588,0 30.91475482458048,28.79064013739185,0 30.91475482458048,28.78821084674349,0 30.91475482458048,28.78578149891387,0 30.91475482458048,28.78335209390595,0 30.91475482458048,28.78092263172284,0 30.91475482458048,28.77849311236746,0 30.91475482458048,28.77606353584289,0 30.91475482458048,28.77363390215218,0 30.91199718808793,28.77120421129831,0 30.91199718808793,28.76877446328436,0 30.90923955159537,28.76634465811333,0 30.90923955159537,28.76391479578826,0 30.90923955159537,28.76148487631215,0 30.90923955159537,28.75905489968807,0 30.90648191510282,28.75662486591903,0 30.9037242786103,28.75419477500809,0 30.9037242786103,28.75176462695826,0 30.9037242786103,28.74933442177252,0 30.90096664211774,28.74690415945402,0 30.90096664211774,28.74447384000569,0 30.90096664211774,28.74204346343062,0 30.90096664211774,28.7396130297318,0 30.89820900562519,28.73718253891232,0 30.89820900562519,28.7347519909752,0 30.89545136913263,28.73232138592341,0 30.89545136913263,28.72989072376011,0 30.89269373264008,28.72746000448825,0 30.89269373264008,28.72502922811087,0 30.89269373264008,28.72259839463104,0 30.89269373264008,28.72016750405173,0 30.89269373264008,28.71773655637609,0 30.89269373264008,28.71530555160712,0 30.89269373264008,28.71287448974778,0 30.89269373264008,28.71044337080123,0 30.89269373264008,28.70801219477041,0 30.89269373264008,28.70558096165842,0 30.88993609614756,28.70314967146829,0 30.887178459655,28.70071832420305,0 30.88442082316245,28.69828691986574,0 30.88442082316245,28.69585545845945,0 30.88166318666989,28.6934239399872,0 30.87890555017733,28.69099236445196,0 30.87614791368482,28.68856073185688,0 30.87614791368482,28.686129042205,0 30.87614791368482,28.68369729549924,0 30.87614791368482,28.68126549174283,0 30.87339027719226,28.67883363093867,0 30.87339027719226,28.67640171308988,0 30.87339027719226,28.6739697381995,0 30.87063264069966,28.67153770627057,0 30.87063264069966,28.66910561730607,0 30.87063264069966,28.66667347130919,0 30.87063264069966,28.66424126828285,0 30.86787500420715,28.66180900823024,0 30.86787500420715,28.65937669115425,0 30.86511736771459,28.65694431705803,0 30.86235973122207,28.65451188594462,0 30.85960209472948,28.65207939781705,0 30.85684445823692,28.64964685267838,0 30.85408682174441,28.6472142505317,0 30.85132918525185,28.64478159138002,0 30.8485715487593,28.64234887522638,0 30.8485715487593,28.63991610207389,0 30.84581391226674,28.6374832719256,0 30.84305627577422,28.63505038478449,0 30.84305627577422,28.63261744065369,0 30.84305627577422,28.63018443953624,0 30.84305627577422,28.6277513814352,0 30.84581391226674,28.62531826635359,0 30.84581391226674,28.62288509429451,0 30.84581391226674,28.62045186526101,0 30.84581391226674,28.61801857925617,0 30.84581391226674,28.61558523628305,0 30.84581391226674,28.61315183634462,0 30.84581391226674,28.61071837944403,0 30.84581391226674,28.60828486558433,0 30.84581391226674,28.60585129476858,0 30.84581391226674,28.6034176669998,0 30.84581391226674,28.60098398228109,0 30.84581391226674,28.59855024061553,0 30.84581391226674,28.59611644200616,0 30.84581391226674,28.59368258645603,0 30.84581391226674,28.59124867396827,0 30.84305627577422,28.58881470454582,0 30.84305627577422,28.58638067819187,0 30.84305627577422,28.58394659490942,0 30.84305627577422,28.58151245470158,0 30.84029863928166,28.57907825757136,0 30.84029863928166,28.57664400352187,0 30.84029863928166,28.57420969255618,0 30.83754100278911,28.57177532467734,0 30.83754100278911,28.56934089988839,0 30.83754100278911,28.56690641819247,0 30.83754100278911,28.5644718795926,0 30.83478336629655,28.56203728409188,0 30.83478336629655,28.55960263169335,0 30.83478336629655,28.5571679224001,0 30.83478336629655,28.55473315621519,0 30.83202572980399,28.55229833314171,0 30.83202572980399,28.54986345318273,0 30.83202572980399,28.54742851634134,0 30.83202572980399,28.54499352262056,0 30.82926809331148,28.54255847202352,0 30.82926809331148,28.54012336455325,0 30.82651045681892,28.53768820021284,0 30.82651045681892,28.53525297900539,0 30.82651045681892,28.53281770093395,0 30.82375282032637,28.53038236600164,0 30.82375282032637,28.52794697421144,0 30.82375282032637,28.52551152556653,0 30.82099518383381,28.52307602006997,0 30.82099518383381,28.52064045772476,0 30.82099518383381,28.51820483853407,0 30.82099518383381,28.51576916250097,0 30.82099518383381,28.51333342962849,0 30.82099518383381,28.51089763991976,0 30.82099518383381,28.50846179337781,0 30.82375282032637,28.5060258900058,0 30.82375282032637,28.50358992980672,0 30.82375282032637,28.5011539127837,0 30.82651045681892,28.49871783893985,0 30.82651045681892,28.49628170827822,0 30.82651045681892,28.49384552080187,0 30.82926809331148,28.49140927651392,0 30.82926809331148,28.4889729754175,0 30.83202572980399,28.48653661751559,0 30.83478336629655,28.48410020281132,0 30.83754100278911,28.48166373130785,0 30.84029863928166,28.47922720300813,0 30.84029863928166,28.4767906179154,0 30.84305627577422,28.47435397603261,0 30.84581391226674,28.47191727736293,0 30.84581391226674,28.4694805219094,0 30.84581391226674,28.46704370967516,0 30.84581391226674,28.4646068406633,0 30.84581391226674,28.4621699148769,0 30.84581391226674,28.45973293231903,0 30.84581391226674,28.45729589299276,0 30.84581391226674,28.45485879690123,0 30.84305627577422,28.4524216440475,0 30.84305627577422,28.44998443443473,0 30.84305627577422,28.44754716806593,0 30.84305627577422,28.44510984494424,0 30.84029863928166,28.4426724650727,0 30.84029863928166,28.44023502845448,0 30.84029863928166,28.43779753509265,0 30.83754100278911,28.43535998499033,0 30.83754100278911,28.43292237815051,0 30.83478336629655,28.43048471457644,0 30.83478336629655,28.4280469942711,0 30.83202572980399,28.42560921723759,0 
					</coordinates>
				</LineString>
			</Placemark>
			<Placemark>
				<styleUrl>#style2</styleUrl>
				<ExtendedData>
					<SchemaData schemaUrl="#S_riv_network_IIIIDDDDDDDIIII">
						<SimpleData name="LINKNO">1241</SimpleData>
						<SimpleData name="Channel">18</SimpleData>
						<SimpleData name="ChannelR">17</SimpleData>
						<SimpleData name="Subbasin">25</SimpleData>
						<SimpleData name="AreaC">4.15689e+08</SimpleData>
						<SimpleData name="Len2">2911.8</SimpleData>
						<SimpleData name="Slo2">0</SimpleData>
						<SimpleData name="Wid2">12074</SimpleData>
						<SimpleData name="Dep2">57.7365</SimpleData>
						<SimpleData name="MinEl">28</SimpleData>
						<SimpleData name="MaxEl">27</SimpleData>
						<SimpleData name="Reservoir">0</SimpleData>
						<SimpleData name="Pond">0</SimpleData>
						<SimpleData name="LakeIn">0</SimpleData>
						<SimpleData name="LakeOut">0</SimpleData>
					</SchemaData>
				</ExtendedData>
				<LineString>
					<coordinates>
						30.83202572980399,28.42560921723759,0 30.82926809331148,28.42317138347912,0 30.82926809331148,28.42073349299867,0 30.82651045681892,28.4182955457994,0 30.82375282032637,28.41585754188436,0 30.82099518383381,28.41341948125674,0 30.81823754734125,28.41098136391956,0 30.8154799108487,28.40854318987597,0 
					</coordinates>
				</LineString>
			</Placemark>
			<Placemark>
				<styleUrl>#style2</styleUrl>
				<ExtendedData>
					<SchemaData schemaUrl="#S_riv_network_IIIIDDDDDDDIIII">
						<SimpleData name="LINKNO">1233</SimpleData>
						<SimpleData name="Channel">19</SimpleData>
						<SimpleData name="ChannelR">18</SimpleData>
						<SimpleData name="Subbasin">26</SimpleData>
						<SimpleData name="AreaC">4.14961e+08</SimpleData>
						<SimpleData name="Len2">145583</SimpleData>
						<SimpleData name="Slo2">0.00961651</SimpleData>
						<SimpleData name="Wid2">12061.3</SimpleData>
						<SimpleData name="Dep2">57.696</SimpleData>
						<SimpleData name="MinEl">27</SimpleData>
						<SimpleData name="MaxEl">38</SimpleData>
						<SimpleData name="Reservoir">0</SimpleData>
						<SimpleData name="Pond">0</SimpleData>
						<SimpleData name="LakeIn">0</SimpleData>
						<SimpleData name="LakeOut">0</SimpleData>
					</SchemaData>
				</ExtendedData>
				<LineString>
					<coordinates>
						30.8154799108487,28.40854318987597,0 30.81272227435618,28.40610495912903,0 30.80996463786363,28.40366667168188,0 30.80720700137107,28.40122832753761,0 30.80444936487851,28.39878992669928,0 30.80169172838595,28.39635146917006,0 30.7989340918934,28.39391295495303,0 30.79617645540088,28.39147438405131,0 30.79341881890833,28.38903575646796,0 30.79066118241577,28.38903575646796,0 30.78790354592321,28.38659707220611,0 30.78514590943066,28.38415833126891,0 30.78238827293814,28.38171953365937,0 30.77963063644559,28.37928067938072,0 30.77687299995303,28.37684176843596,0 30.77411536346047,28.37440280082824,0 30.77135772696792,28.37196377656069,0 30.7686000904754,28.36952469563638,0 30.7686000904754,28.36708555805846,0 30.76584245398284,28.36464636383003,0 30.76584245398284,28.36220711295414,0 30.76308481749025,28.35976780543401,0 30.76308481749025,28.35732844127266,0 30.76308481749025,28.35488902047326,0 30.76308481749025,28.35244954303884,0 30.76308481749025,28.35001000897261,0 30.76308481749025,28.34757041827767,0 30.76032718099773,28.34513077095711,0 30.76032718099773,28.34269106701399,0 30.76032718099773,28.34025130645154,0 30.76032718099773,28.33781148927277,0 30.75756954450517,28.33537161548088,0 30.75756954450517,28.33293168507893,0 30.75481190801266,28.33049169807004,0 30.75481190801266,28.32805165445736,0 30.75205427152006,28.325611554244,0 30.74929663502754,28.32317139743306,0 30.74653899853499,28.32073118402768,0 30.74378136204243,28.31829091403101,0 30.74378136204243,28.31585058744608,0 30.74102372554988,28.31341020427606,0 30.74102372554988,28.3109697645241,0 30.74102372554988,28.30852926819323,0 30.73826608905732,28.30608871528671,0 30.73826608905732,28.30364810580755,0 30.73826608905732,28.30120743975893,0 30.73826608905732,28.29876671714395,0 30.73826608905732,28.2963259379657,0 30.73826608905732,28.29388510222741,0 30.73826608905732,28.29144420993209,0 30.73826608905732,28.28900326108296,0 30.73826608905732,28.28656225568303,0 30.73826608905732,28.28412119373553,0 30.73826608905732,28.28168007524358,0 30.73826608905732,28.27923890021026,0 30.74102372554988,28.27679766863873,0 30.74378136204243,28.2743563805321,0 30.74378136204243,28.27191503589354,0 30.74378136204243,28.2694736347261,0 30.74653899853499,28.26703217703297,0 30.74929663502754,28.26459066281729,0 30.74929663502754,28.26214909208214,0 30.74929663502754,28.25970746483068,0 30.74929663502754,28.2572657810661,0 30.74929663502754,28.25482404079141,0 30.74929663502754,28.25238224400984,0 30.74929663502754,28.24994039072446,0 30.74653899853499,28.24749848093845,0 30.74653899853499,28.24505651465494,0 30.74653899853499,28.24261449187703,0 30.74653899853499,28.2401724126079,0 30.74653899853499,28.23773027685068,0 30.74653899853499,28.23528808460849,0 30.74929663502754,28.23284583588443,0 30.74929663502754,28.23040353068172,0 30.75205427152006,28.22796116900342,0 30.75481190801266,28.22551875085277,0 30.75481190801266,28.22307627623273,0 30.75481190801266,28.22063374514662,0 30.75756954450517,28.21819115759752,0 30.75756954450517,28.21574851358854,0 30.76032718099773,28.21330581312288,0 30.76032718099773,28.21086305620362,0 30.76032718099773,28.20842024283387,0 30.76032718099773,28.20597737301692,0 30.76032718099773,28.20353444675576,0 30.76032718099773,28.20109146405359,0 30.75756954450517,28.20109146405359,0 30.75481190801266,28.1986484249136,0 30.75481190801266,28.19620532933884,0 30.75205427152006,28.19376217733257,0 30.74929663502754,28.19131896889785,0 30.74653899853499,28.18887570403782,0 30.74378136204243,28.18643238275568,0 30.74102372554988,28.18398900505455,0 30.74102372554988,28.18154557093755,0 30.74102372554988,28.17910208040788,0 30.74102372554988,28.17665853346865,0 30.74102372554988,28.17421493012306,0 30.74102372554988,28.17177127037419,0 30.74102372554988,28.16932755422523,0 30.74102372554988,28.16688378167935,0 30.74102372554988,28.16443995273961,0 30.74102372554988,28.16199606740931,0 30.74102372554988,28.15955212569143,0 30.74102372554988,28.15710812758925,0 30.74378136204243,28.15466407310586,0 30.74378136204243,28.15221996224448,0 30.74378136204243,28.14977579500815,0 30.74653899853499,28.14733157140016,0 30.74653899853499,28.14488729142354,0 30.74653899853499,28.14244295508153,0 30.74653899853499,28.13999856237728,0 30.74929663502754,28.13755411331387,0 30.74929663502754,28.13510960789451,0 30.74929663502754,28.13266504612238,0 30.75205427152006,28.13022042800064,0 30.75481190801266,28.12777575353238,0 30.75481190801266,28.12533102272084,0 30.75481190801266,28.12288623556911,0 30.75481190801266,28.12044139208037,0 30.75756954450517,28.11799649225782,0 30.75756954450517,28.1155515361046,0 30.75756954450517,28.1131065236238,0 30.76032718099773,28.1106614548187,0 30.76032718099773,28.10821632969237,0 30.76308481749025,28.10577114824805,0 30.76308481749025,28.10332591048881,0 30.76584245398284,28.1008806164179,0 30.76584245398284,28.09843526603844,0 30.7686000904754,28.09598985935361,0 30.7686000904754,28.09354439636654,0 30.77135772696792,28.09109887708046,0 30.77135772696792,28.08865330149846,0 30.77411536346047,28.08620766962376,0 30.77687299995303,28.0837619814595,0 30.77963063644559,28.08131623700889,0 30.78238827293814,28.07887043627507,0 30.78514590943066,28.07642457926115,0 30.78790354592321,28.0739786659704,0 30.79066118241577,28.07153269640595,0 30.79341881890833,28.06908667057091,0 30.79617645540088,28.06664058846856,0 30.7989340918934,28.06419445010198,0 30.80169172838595,28.0617482554744,0 30.80444936487851,28.05930200458899,0 30.80720700137107,28.05685569744888,0 30.80996463786363,28.05440933405723,0 30.81272227435618,28.05196291441728,0 30.8154799108487,28.04951643853216,0 30.81823754734125,28.04706990640507,0 30.82099518383381,28.04462331803917,0 30.82375282032637,28.04462331803917,0 30.82651045681892,28.04217667343762,0 30.82926809331148,28.03972997260364,0 30.83202572980399,28.03728321554032,0 30.83478336629655,28.03483640225094,0 30.83754100278911,28.03238953273862,0 30.84029863928166,28.02994260700654,0 30.84029863928166,28.02749562505791,0 30.84029863928166,28.02504858689589,0 30.84029863928166,28.02260149252363,0 30.84029863928166,28.02015434194434,0 30.84029863928166,28.0177071351612,0 30.84029863928166,28.01525987217742,0 30.84305627577422,28.01281255299607,0 30.84581391226674,28.01036517762047,0 30.84581391226674,28.00791774605374,0 30.84581391226674,28.00547025829903,0 30.8485715487593,28.00302271435955,0 30.8485715487593,28.00057511423853,0 30.8485715487593,27.99812745793913,0 30.85132918525185,27.9956797454645,0 30.85132918525185,27.99323197681781,0 30.85132918525185,27.99078415200228,0 30.85408682174441,27.98833627102117,0 30.85408682174441,27.98588833387754,0 30.85684445823692,27.98344034057463,0 30.85960209472948,27.98099229111564,0 30.86235973122207,27.97854418550374,0 30.86235973122207,27.9760960237421,0 30.86235973122207,27.97364780583398,0 30.86511736771459,27.97119953178249,0 30.86511736771459,27.9687512015909,0 30.86511736771459,27.9663028152623,0 30.86787500420715,27.96385437279993,0 30.86787500420715,27.96140587420705,0 30.86787500420715,27.95895731948675,0 30.86787500420715,27.95650870864226,0 30.86787500420715,27.95406004167675,0 30.86787500420715,27.95161131859352,0 30.86787500420715,27.94916253939559,0 30.86787500420715,27.9467137040863,0 30.86511736771459,27.94426481266877,0 30.86511736771459,27.94181586514624,0 30.86511736771459,27.93936686152186,0 30.86511736771459,27.93691780179884,0 30.86511736771459,27.93446868598037,0 30.86235973122207,27.93201951406974,0 30.86235973122207,27.92957028607,0 30.85960209472948,27.92712100198445,0 30.85960209472948,27.92467166181625,0 30.85960209472948,27.92222226556862,0 30.85960209472948,27.91977281324477,0 30.85684445823692,27.91732330484781,0 30.85408682174441,27.91487374038106,0 30.85132918525185,27.91242411984769,0 30.85132918525185,27.90997444325083,0 30.85132918525185,27.90752471059378,0 30.85132918525185,27.90507492187966,0 30.8485715487593,27.90262507711173,0 30.8485715487593,27.90017517629316,0 30.8485715487593,27.89772521942722,0 30.84581391226674,27.89527520651703,0 30.84581391226674,27.89282513756583,0 30.84305627577422,27.89037501257681,0 30.84305627577422,27.88792483155322,0 30.84305627577422,27.88547459449821,0 30.84029863928166,27.88302430141506,0 30.83754100278911,27.88057395230688,0 30.83478336629655,27.87812354717699,0 30.83478336629655,27.87567308602851,0 30.83478336629655,27.87322256886469,0 30.83478336629655,27.87077199568874,0 30.83478336629655,27.8683213665038,0 30.83478336629655,27.86587068131318,0 30.83478336629655,27.86341994012008,0 30.83478336629655,27.86096914292769,0 30.83478336629655,27.85851828973914,0 30.83478336629655,27.85606738055777,0 30.83754100278911,27.85361641538675,0 30.83754100278911,27.85116539422932,0 30.83754100278911,27.84871431708858,0 30.83478336629655,27.84626318396791,0 30.83478336629655,27.84381199487037,0 30.83202572980399,27.84136074979925,0 30.82926809331148,27.83890944875778,0 30.82651045681892,27.83645809174916,0 30.82651045681892,27.83400667877662,0 30.82651045681892,27.83155520984337,0 30.82651045681892,27.82910368495256,0 30.82926809331148,27.82665210410755,0 30.83202572980399,27.82420046731146,0 30.83202572980399,27.82174877456747,0 30.83202572980399,27.81929702587892,0 30.83478336629655,27.81684522124896,0 30.83754100278911,27.81439336068083,0 30.84029863928166,27.81194144417772,0 30.84305627577422,27.80948947174283,0 30.84581391226674,27.80948947174283,0 30.8485715487593,27.80948947174283,0 30.85132918525185,27.80703744337951,0 30.85408682174441,27.80703744337951,0 30.85684445823692,27.80703744337951,0 30.85960209472948,27.80703744337951,0 30.86235973122207,27.80703744337951,0 30.86511736771459,27.80458535909089,0 30.86787500420715,27.80213321888017,0 30.87063264069966,27.80213321888017,0 30.87339027719226,27.80213321888017,0 30.87614791368482,27.79968102275062,0 30.87890555017733,27.79968102275062,0 30.88166318666989,27.79722877070543,0 30.88442082316245,27.79722877070543,0 30.887178459655,27.79477646274789,0 30.88993609614756,27.79232409888115,0 30.89269373264008,27.78987167910849,0 30.89545136913263,27.78741920343307,0 30.89545136913263,27.78496667185824,0 30.89545136913263,27.78251408438709,0 30.89269373264008,27.78006144102293,0 30.89269373264008,27.77760874176899,0 30.89269373264008,27.77515598662844,0 30.88993609614756,27.77270317560455,0 30.887178459655,27.77025030870056,0 30.88442082316245,27.76779738591966,0 30.88166318666989,27.76534440726511,0 30.87890555017733,27.76289137274016,0 30.87614791368482,27.76043828234802,0 30.87339027719226,27.75798513609193,0 30.87339027719226,27.75553193397508,0 30.87063264069966,27.75307867600075,0 30.87063264069966,27.75062536217219,0 30.87063264069966,27.74817199249258,0 30.87063264069966,27.74571856696516,0 30.87063264069966,27.74326508559325,0 30.86787500420715,27.74081154837997,0 30.86787500420715,27.73835795532864,0 30.86787500420715,27.73590430644245,0 30.86787500420715,27.73345060172464,0 30.86787500420715,27.73099684117845,0 30.86787500420715,27.7285430248072,0 30.87063264069966,27.72608915261399,0 30.87063264069966,27.72363522460216,0 30.87063264069966,27.72118124077494,0 30.87339027719226,27.71872720113548,0 30.87339027719226,27.71627310568714,0 30.87614791368482,27.71381895443309,0 30.87614791368482,27.71136474737663,0 30.87890555017733,27.70891048452092,0 30.87890555017733,27.70645616586925,0 30.88166318666989,27.70400179142489,0 30.88442082316245,27.70154736119103,0 30.88442082316245,27.69909287517096,0 30.88442082316245,27.69663833336787,0 30.88442082316245,27.69418373578504,0 30.887178459655,27.69172908242574,0 30.887178459655,27.68927437329319,0 30.88993609614756,27.68681960839064,0 30.89269373264008,27.6843647877213,0 30.89545136913263,27.68190991128849,0 30.89545136913263,27.6794549790954,0 30.89545136913263,27.6769999911453,0 30.89545136913263,27.67454494744142,0 30.89545136913263,27.67208984798704,0 30.89545136913263,27.66963469278538,0 30.89545136913263,27.66717948183975,0 30.89545136913263,27.66472421515335,0 30.89545136913263,27.66226889272945,0 30.89545136913263,27.65981351457125,0 30.89269373264008,27.65735808068208,0 30.88993609614756,27.65490259106512,0 30.887178459655,27.65244704572374,0 30.887178459655,27.64999144466101,0 30.88442082316245,27.64753578788037,0 30.88166318666989,27.64508007538502,0 30.87890555017733,27.64262430717811,0 30.87614791368482,27.640168483263,0 30.87339027719226,27.63771260364297,0 30.87063264069966,27.63525666832123,0 30.86787500420715,27.63280067730095,0 30.86511736771459,27.63034463058558,0 30.86235973122207,27.62788852817821,0 30.85960209472948,27.62543237008218,0 30.85960209472948,27.62297615630073,0 30.85960209472948,27.62051988683715,0 30.85960209472948,27.61806356169466,0 30.85960209472948,27.61560718087655,0 30.85960209472948,27.61315074438606,0 30.85684445823692,27.61069425222645,0 30.85684445823692,27.60823770440097,0 30.85408682174441,27.60578110091294,0 30.85408682174441,27.60332444176555,0 30.85408682174441,27.60086772696216,0 30.85408682174441,27.59841095650593,0 30.85408682174441,27.59595413040017,0 30.85408682174441,27.59349724864817,0 30.85408682174441,27.59104031125315,0 30.85408682174441,27.58858331821841,0 30.85408682174441,27.58612626954724,0 30.85132918525185,27.58366916524282,0 30.85132918525185,27.5812120053085,0 30.85132918525185,27.57875478974752,0 30.85132918525185,27.57629751856314,0 30.85132918525185,27.57384019175863,0 30.85132918525185,27.57138280933728,0 30.8485715487593,27.56892537130233,0 30.84581391226674,27.56646787765707,0 30.84581391226674,27.56401032840477,0 30.84581391226674,27.56155272354875,0 30.84581391226674,27.55909506309221,0 30.84581391226674,27.55663734703841,0 30.84581391226674,27.55417957539069,0 30.84581391226674,27.55172174815228,0 30.8485715487593,27.54926386532649,0 30.8485715487593,27.54680592691657,0 30.8485715487593,27.54434793292578,0 30.8485715487593,27.54188988335741,0 30.8485715487593,27.53943177821478,0 30.85132918525185,27.53697361750108,0 30.85132918525185,27.53451540121967,0 30.85408682174441,27.53205712937378,0 30.85684445823692,27.5295988019667,0 30.85960209472948,27.5271404190017,0 30.85960209472948,27.52468198048206,0 30.86235973122207,27.5222234864111,0 30.86235973122207,27.51976493679205,0 30.86511736771459,27.51730633162824,0 30.86511736771459,27.51484767092289,0 30.86511736771459,27.51238895467928,0 30.86511736771459,27.50993018290078,0 30.86511736771459,27.50747135559063,0 30.86511736771459,27.50501247275205,0 30.86511736771459,27.5025535343884,0 30.86235973122207,27.50009454050293,0 30.86235973122207,27.4976354910989,0 30.85960209472948,27.49517638617965,0 30.85960209472948,27.49271722574848,0 30.85960209472948,27.4902580098086,0 30.85960209472948,27.48779873836335,0 30.85684445823692,27.48533941141598,0 30.85408682174441,27.4828800289698,0 30.85408682174441,27.48042059102814,0 30.85132918525185,27.47796109759422,0 30.85132918525185,27.47550154867137,0 30.85132918525185,27.47304194426287,0 30.8485715487593,27.47058228437199,0 30.8485715487593,27.468122569002,0 30.8485715487593,27.46566279815631,0 30.8485715487593,27.46320297183808,0 30.85132918525185,27.46074309005065,0 30.85132918525185,27.45828315279731,0 30.85132918525185,27.45582316008139,0 30.85132918525185,27.4533631119061,0 
					</coordinates>
				</LineString>
			</Placemark>
			<Placemark>
				<styleUrl>#style2</styleUrl>
				<ExtendedData>
					<SchemaData schemaUrl="#S_riv_network_IIIIDDDDDDDIIII">
						<SimpleData name="LINKNO">1225</SimpleData>
						<SimpleData name="Channel">20</SimpleData>
						<SimpleData name="ChannelR">19</SimpleData>
						<SimpleData name="Subbasin">38</SimpleData>
						<SimpleData name="AreaC">4.14059e+08</SimpleData>
						<SimpleData name="Len2">73221.1</SimpleData>
						<SimpleData name="Slo2">0.0109258</SimpleData>
						<SimpleData name="Wid2">12045.6</SimpleData>
						<SimpleData name="Dep2">57.6459</SimpleData>
						<SimpleData name="MinEl">38</SimpleData>
						<SimpleData name="MaxEl">49</SimpleData>
						<SimpleData name="Reservoir">0</SimpleData>
						<SimpleData name="Pond">0</SimpleData>
						<SimpleData name="LakeIn">0</SimpleData>
						<SimpleData name="LakeOut">0</SimpleData>
					</SchemaData>
				</ExtendedData>
				<LineString>
					<coordinates>
						30.85132918525185,27.4533631119061,0 30.85132918525185,27.45090300827481,0 30.85408682174441,27.4484428491908,0 30.85408682174441,27.44598263465734,0 30.85684445823692,27.44352236467772,0 30.85960209472948,27.44106203925529,0 30.85960209472948,27.43860165839328,0 30.86235973122207,27.43614122209506,0 30.86511736771459,27.43368073036386,0 30.86787500420715,27.431220183203,0 30.86787500420715,27.42875958061575,0 30.87063264069966,27.42629892260549,0 30.87339027719226,27.42383820917546,0 30.87614791368482,27.42137744032897,0 30.87890555017733,27.41891661606929,0 30.88166318666989,27.41645573639981,0 30.88442082316245,27.41399480132377,0 30.887178459655,27.41153381084441,0 30.88993609614756,27.40907276496516,0 30.89269373264008,27.40661166368923,0 30.89545136913263,27.40661166368923,0 30.89820900562519,27.40661166368923,0 30.90096664211774,27.40661166368923,0 30.9037242786103,27.40661166368923,0 30.90648191510282,27.40415050701996,0 30.90923955159537,27.40415050701996,0 30.91199718808793,27.40415050701996,0 30.91475482458048,27.4016892949606,0 30.917512461073,27.39922802751459,0 30.92027009756556,27.39676670468508,0 30.92302773405816,27.39430532647547,0 30.92578537055067,27.39184389288904,0 30.92578537055067,27.3893824039291,0 30.92854300704323,27.38692085959893,0 30.93130064353574,27.38445925990185,0 30.93405828002834,27.38199760484118,0 30.9368159165209,27.37953589442027,0 30.93957355301341,27.37953589442027,0 30.94233118950597,27.37953589442027,0 30.94508882599852,27.37707412864232,0 30.94784646249108,27.37707412864232,0 30.9506040989836,27.37461230751073,0 30.95336173547615,27.37461230751073,0 30.95611937196871,27.37461230751073,0 30.95887700846127,27.37461230751073,0 30.96163464495383,27.37461230751073,0 30.96439228144634,27.37215043102878,0 30.9671499179389,27.37215043102878,0 30.96990755443145,27.37215043102878,0 30.97266519092401,27.36968849919977,0 30.97542282741657,27.36722651202705,0 30.97542282741657,27.3647644695139,0 30.97266519092401,27.36230237166362,0 30.96990755443145,27.35984021847953,0 30.9671499179389,27.35737800996498,0 30.96439228144634,27.35491574612324,0 30.96163464495383,27.35245342695763,0 30.95887700846127,27.34999105247148,0 30.95887700846127,27.3475286226681,0 30.96163464495383,27.34506613755076,0 30.96163464495383,27.34260359712287,0 30.96439228144634,27.34014100138766,0 30.9671499179389,27.33767835034853,0 30.96990755443145,27.33521564400867,0 30.97266519092401,27.33275288237153,0 30.97542282741657,27.33275288237153,0 30.97818046390908,27.33029006544033,0 30.98093810040168,27.33029006544033,0 30.98369573689423,27.33029006544033,0 30.98645337338675,27.33029006544033,0 30.98921100987931,27.32782719321849,0 30.99196864637186,27.32782719321849,0 30.99472628286442,27.32782719321849,0 30.99748391935698,27.32536426570927,0 31.00024155584949,27.32290128291595,0 31.00299919234205,27.3204382448419,0 31.00575682883461,27.31797515149042,0 31.00851446532716,27.31551200286487,0 31.01127210181972,27.3130487989685,0 31.01127210181972,27.31058553980474,0 31.01127210181972,27.30812222537678,0 31.01402973831224,27.30565885568807,0 31.01402973831224,27.30319543074184,0 31.01678737480479,27.30073195054145,0 31.01678737480479,27.29826841509025,0 31.01678737480479,27.29580482439149,0 31.01678737480479,27.29334117844856,0 31.01678737480479,27.29087747726481,0 31.01954501129735,27.2884137208435,0 31.0223026477899,27.285949909188,0 31.02506028428242,27.2834860423016,0 31.02781792077498,27.28102212018763,0 31.03057555726757,27.27855814284947,0 31.03333319376009,27.27609411029039,0 31.03609083025265,27.27363002251377,0 31.0388484667452,27.27363002251377,0 31.04160610323776,27.27363002251377,0 31.04436373973027,27.27363002251377,0 31.04712137622283,27.27363002251377,0 31.04987901271539,27.27363002251377,0 31.05263664920794,27.27363002251377,0 31.0553942857005,27.27363002251377,0 31.05815192219302,27.27363002251377,0 31.06090955868557,27.27363002251377,0 31.06366719517813,27.27363002251377,0 31.06642483167068,27.27363002251377,0 31.06918246816324,27.27363002251377,0 31.0719401046558,27.27363002251377,0 31.07469774114831,27.27363002251377,0 31.07745537764087,27.27363002251377,0 31.08021301413343,27.27363002251377,0 31.08297065062598,27.27363002251377,0 31.0857282871185,27.27363002251377,0 31.08848592361106,27.27363002251377,0 31.09124356010365,27.27363002251377,0 31.09400119659617,27.27363002251377,0 31.09675883308872,27.27363002251377,0 31.09951646958124,27.27116587952292,0 31.10227410607384,27.27116587952292,0 31.10503174256639,27.26870168132115,0 31.10778937905891,27.26870168132115,0 31.11054701555147,27.26623742791182,0 31.11330465204402,27.26623742791182,0 31.11606228853658,27.26377311929821,0 31.11881992502914,27.26130875548375,0 31.12157756152165,27.25884433647165,0 31.12433519801421,27.25637986226534,0 31.12157756152165,27.25391533286814,0 31.12157756152165,27.25145074828333,0 31.12157756152165,27.24898610851429,0 31.12157756152165,27.24652141356436,0 31.12157756152165,27.24405666343681,0 31.12157756152165,27.24159185813507,0 31.11881992502914,27.23912699766242,0 31.11881992502914,27.23666208202218,0 31.11881992502914,27.23419711121775,0 31.11606228853658,27.2317320852524,0 31.11606228853658,27.22926700412953,0 31.11606228853658,27.22680186785242,0 31.11606228853658,27.22433667642447,0 31.11606228853658,27.22187142984895,0 31.11606228853658,27.21940612812926,0 31.11881992502914,27.21694077126873,0 31.12157756152165,27.21447535927069,0 31.12433519801421,27.21200989213848,0 31.12709283450677,27.20954436987541,0 31.12985047099932,27.20707879248488,0 31.13260810749188,27.20707879248488,0 31.13536574398439,27.20707879248488,0 31.13812338047695,27.20707879248488,0 31.14088101696951,27.20707879248488,0 31.14363865346206,27.20954436987541,0 31.14639628995462,27.21200989213848,0 31.14915392644718,27.21200989213848,0 31.15191156293973,27.21447535927069,0 31.15466919943225,27.21694077126873,0 31.1574268359248,27.21694077126873,0 31.16018447241736,27.21694077126873,0 31.16294210890992,27.21694077126873,0 31.16569974540247,27.21447535927069,0 31.16845738189499,27.21447535927069,0 31.17121501838755,27.21447535927069,0 31.1739726548801,27.21447535927069,0 31.17673029137266,27.21447535927069,0 31.17948792786517,27.21447535927069,0 31.18224556435773,27.21200989213848,0 31.18500320085029,27.20954436987541,0 31.18776083734284,27.20707879248488,0 31.1905184738354,27.2046131599702,0 31.1905184738354,27.20214747233477,0 31.1905184738354,27.19968172958183,0 31.1905184738354,27.19721593171482,0 31.19327611032791,27.19475007873702,0 31.19327611032791,27.19228417065185,0 31.19603374682047,27.18981820746257,0 31.19603374682047,27.1873521891726,0 31.19879138331307,27.18488611578522,0 31.20154901980559,27.18241998730383,0 31.20430665629814,27.17995380373175,0 31.20706429279066,27.17748756507234,0 31.20982192928325,27.17502127132895,0 31.21257956577581,27.17502127132895,0 31.21533720226833,27.17502127132895,0 31.21809483876088,27.17502127132895,0 31.22085247525344,27.17255492250494,0 31.223610111746,27.17255492250494,0 31.22636774823855,27.17255492250494,0 31.22912538473107,27.17255492250494,0 31.23188302122362,27.17255492250494,0 31.23464065771618,27.17008851860363,0 31.23739829420874,27.16762205962841,0 31.2401559307013,27.16762205962841,0 31.24291356719381,27.16762205962841,0 31.24567120368637,27.16762205962841,0 31.24842884017892,27.1651555455826,0 31.25118647667148,27.1651555455826,0 31.253944113164,27.1651555455826,0 31.25670174965655,27.1651555455826,0 31.25945938614915,27.1651555455826,0 31.26221702264166,27.1651555455826,0 31.26497465913422,27.1651555455826,0 
					</coordinates>
				</LineString>
			</Placemark>
			<Placemark>
				<styleUrl>#style2</styleUrl>
				<ExtendedData>
					<SchemaData schemaUrl="#S_riv_network_IIIIDDDDDDDIIII">
						<SimpleData name="LINKNO">1217</SimpleData>
						<SimpleData name="Channel">21</SimpleData>
						<SimpleData name="ChannelR">20</SimpleData>
						<SimpleData name="Subbasin">42</SimpleData>
						<SimpleData name="AreaC">4.13121e+08</SimpleData>
						<SimpleData name="Len2">107290</SimpleData>
						<SimpleData name="Slo2">0.00838844</SimpleData>
						<SimpleData name="Wid2">12029.2</SimpleData>
						<SimpleData name="Dep2">57.5936</SimpleData>
						<SimpleData name="MinEl">49</SimpleData>
						<SimpleData name="MaxEl">56</SimpleData>
						<SimpleData name="Reservoir">0</SimpleData>
						<SimpleData name="Pond">0</SimpleData>
						<SimpleData name="LakeIn">0</SimpleData>
						<SimpleData name="LakeOut">0</SimpleData>
					</SchemaData>
				</ExtendedData>
				<LineString>
					<coordinates>
						31.26497465913422,27.1651555455826,0 31.26773229562674,27.1651555455826,0 31.27048993211933,27.16268897646956,0 31.27324756861185,27.16268897646956,0 31.27600520510441,27.16268897646956,0 31.27876284159696,27.16268897646956,0 31.28152047808952,27.16022235229265,0 31.28427811458208,27.15775567305518,0 31.28703575107459,27.15775567305518,0 31.28979338756715,27.15775567305518,0 31.2925510240597,27.15528893876056,0 31.29530866055226,27.15528893876056,0 31.29806629704482,27.15282214941213,0 31.30082393353733,27.15035530501322,0 31.30358157002989,27.14788840556722,0 31.30633920652244,27.14542145107745,0 31.309096843015,27.14295444154731,0 31.31185447950756,27.14048737698011,0 31.31185447950756,27.13802025737922,0 31.31461211600008,27.13555308274799,0 31.31461211600008,27.13308585308981,0 31.31461211600008,27.13061856840801,0 31.31461211600008,27.12815122870598,0 31.31461211600008,27.12568383398704,0 31.31736975249267,27.12321638425454,0 31.31736975249267,27.12074887951189,0 31.31736975249267,27.1182813197624,0 31.31736975249267,27.11581370500947,0 31.31736975249267,27.11334603525646,0 31.31736975249267,27.11087831050667,0 31.31736975249267,27.1084105307636,0 31.31736975249267,27.10594269603043,0 31.31736975249267,27.10347480631069,0 31.31461211600008,27.10100686160765,0 31.31185447950756,27.09853886192467,0 31.31185447950756,27.09607080726514,0 31.31185447950756,27.09360269763248,0 31.31461211600008,27.09113453302998,0 31.31461211600008,27.08866631346097,0 31.31461211600008,27.08619803892892,0 31.31461211600008,27.08372970943716,0 31.31461211600008,27.08126132498904,0 31.31461211600008,27.07879288558796,0 31.31461211600008,27.07632439123724,0 31.31461211600008,27.0738558419403,0 31.31461211600008,27.07138723770047,0 31.31461211600008,27.06891857852112,0 31.31461211600008,27.06644986440566,0 31.31461211600008,27.06398109535747,0 31.31736975249267,27.0615122713799,0 31.31736975249267,27.05904339247622,0 31.32012738898523,27.05657445865,0 31.32012738898523,27.05410546990447,0 31.32288502547775,27.05163642624303,0 31.3256426619703,27.04916732766907,0 31.32840029846286,27.04669817418595,0 31.33115793495541,27.04669817418595,0 31.33115793495541,27.04422896579707,0 31.33391557144797,27.04175970250584,0 31.33667320794049,27.04175970250584,0 31.33667320794049,27.03929038431555,0 31.33943084443304,27.03682101122962,0 31.3421884809256,27.0343515832514,0 31.34494611741815,27.03188210038432,0 31.34770375391067,27.02941256263175,0 31.35046139040323,27.026942969997,0 31.35321902689579,27.02447332248351,0 31.35597666338834,27.02200362009467,0 31.35597666338834,27.01953386283381,0 31.35597666338834,27.01706405070436,0 31.35597666338834,27.01459418370967,0 31.3587342998809,27.01212426185315,0 31.36149193637345,27.00965428513815,0 31.36424957286597,27.00718425356807,0 31.36700720935857,27.00471416714627,0 31.36976484585108,27.00224402587618,0 31.36976484585108,26.99977382976112,0 31.37252248234364,26.99730357880454,0 31.37528011883619,26.99483327300982,0 31.37528011883619,26.99236291238028,0 31.37528011883619,26.98989249691936,0 31.37803775532875,26.98742202663042,0 31.38079539182127,26.9849515015169,0 31.38079539182127,26.9824809215821,0 31.38355302831382,26.98001028682952,0 31.38631066480638,26.97753959726246,0 31.38906830129894,26.9750688528843,0 31.39182593779149,26.97259805369853,0 31.39458357428405,26.97012719970843,0 31.39734121077657,26.96765629091742,0 31.40009884726912,26.96518532732896,0 31.40285648376168,26.96271430894633,0 31.40561412025423,26.96024323577301,0 31.40837175674675,26.96024323577301,0 31.41112939323931,26.95777210781239,0 31.41388702973186,26.95777210781239,0 31.41664466622442,26.95530092506779,0 31.41940230271697,26.95530092506779,0 31.42215993920949,26.95530092506779,0 31.42491757570205,26.95530092506779,0 31.42767521219461,26.95530092506779,0 31.43043284868716,26.95282968754266,0 31.43319048517972,26.95035839524042,0 31.43594812167223,26.94788704816436,0 31.43870575816483,26.94541564631799,0 31.44146339465739,26.94294418970463,0 31.4442210311499,26.94294418970463,0 31.44697866764246,26.94047267832775,0 31.44973630413502,26.93800111219064,0 31.45249394062757,26.9355294912968,0 31.45525157712013,26.93305781564957,0 31.45800921361264,26.93058608525234,0 31.4607668501052,26.92811430010857,0 31.46352448659776,26.9256424602216,0 31.46628212309032,26.92317056559485,0 31.46628212309032,26.92069861623172,0 31.46903975958287,26.91822661213562,0 31.47179739607539,26.91575455330994,0 31.47455503256794,26.91328243975807,0 31.4773126690605,26.91081027148342,0 31.48007030555306,26.90833804848938,0 31.48282794204557,26.90586577077943,0 31.48282794204557,26.90339343835684,0 31.48558557853817,26.90092105122514,0 31.48558557853817,26.89844860938767,0 31.48558557853817,26.89597611284785,0 31.48558557853817,26.89350356160905,0 31.48558557853817,26.89103095567469,0 31.48834321503072,26.88855829504824,0 31.48834321503072,26.88608557973302,0 31.49110085152324,26.8836128097325,0 31.49110085152324,26.88113998505008,0 31.49110085152324,26.87866710568911,0 31.49110085152324,26.87619417165309,0 31.49110085152324,26.87372118294531,0 31.4938584880158,26.87124813956931,0 31.4938584880158,26.86877504152843,0 31.49661612450835,26.86630188882612,0 31.49937376100091,26.86382868146569,0 31.49937376100091,26.8613554194507,0 31.50213139749343,26.8613554194507,0 31.50488903398598,26.85888210278443,0 31.50488903398598,26.85640873147035,0 31.50764667047854,26.8539353055119,0 31.5104043069711,26.85146182491248,0 31.5104043069711,26.84898828967544,0 31.5104043069711,26.84651469980427,0 31.51316194346365,26.84404105530236,0 31.51316194346365,26.84156735617314,0 31.51316194346365,26.83909360241998,0 31.51591957995617,26.83661979404631,0 31.51591957995617,26.83414593105562,0 31.51867721644873,26.83167201345124,0 31.51867721644873,26.82919804123663,0 31.51867721644873,26.82672401441522,0 31.52143485294128,26.82424993299041,0 31.52143485294128,26.82177579696556,0 31.52419248943384,26.81930160634422,0 31.52419248943384,26.81682736112966,0 31.52419248943384,26.81435306132542,0 31.52419248943384,26.81187870693488,0 31.52419248943384,26.80940429796148,0 31.52419248943384,26.80692983440862,0 31.52419248943384,26.8044553162797,0 31.52419248943384,26.80198074357823,0 31.52419248943384,26.79950611630753,0 31.52419248943384,26.79703143447108,0 31.52419248943384,26.79455669807227,0 31.52419248943384,26.79208190711459,0 31.52419248943384,26.78960706160143,0 31.52419248943384,26.78713216153618,0 31.52419248943384,26.78465720692233,0 31.52695012592635,26.78218219776327,0 31.52970776241891,26.77970713406244,0 31.53246539891147,26.77723201582324,0 31.53522303540406,26.77475684304913,0 31.53798067189658,26.77475684304913,0 31.54073830838909,26.77228161574357,0 31.54349594488165,26.76980633390995,0 31.54349594488165,26.76733099755166,0 31.54625358137425,26.76485560667219,0 31.54901121786676,26.76238016127496,0 31.55176885435932,26.76238016127496,0 31.55452649085188,26.75990466136343,0 31.55728412734443,26.75742910694093,0 31.56004176383699,26.75742910694093,0 31.56279940032951,26.75495349801104,0 31.56555703682206,26.75247783457706,0 31.56831467331462,26.75000211664248,0 31.57107230980717,26.74752634421078,0 31.57382994629973,26.74505051728531,0 31.57658758279225,26.74257463586954,0 31.5793452192848,26.74257463586954,0 31.58210285577736,26.74009869996692,0 31.58486049226992,26.73762270958088,0 31.58761812876247,26.73514666471486,0 31.59037576525499,26.7326705653723,0 31.59313340174755,26.73019441155659,0 31.5958910382401,26.72771820327125,0 31.59864867473266,26.72524194051964,0 31.60140631122522,26.72276562330527,0 31.60140631122522,26.72028925163151,0 31.60416394771773,26.72028925163151,0 31.60692158421033,26.71781282550187,0 31.60967922070284,26.71533634491975,0 31.6124368571954,26.71533634491975,0 31.61519449368796,26.71533634491975,0 31.61795213018051,26.71285980988854,0 31.62070976667303,26.71285980988854,0 31.62346740316558,26.71285980988854,0 31.62622503965814,26.71285980988854,0 31.6289826761507,26.71038322041181,0 31.63174031264326,26.7079065764929,0 31.63449794913581,26.70542987813526,0 31.63725558562833,26.7029531253424,0 31.64001322212088,26.70047631811773,0 31.64001322212088,26.69799945646463,0 31.64001322212088,26.69552254038663,0 31.64001322212088,26.69304556988711,0 31.64001322212088,26.69056854496962,0 31.64001322212088,26.68809146563748,0 31.63725558562833,26.68561433189424,0 31.63449794913581,26.68313714374323,0 31.63449794913581,26.68065990118802,0 31.63449794913581,26.67818260423197,0 31.63449794913581,26.67570525287859,0 31.63449794913581,26.67322784713128,0 31.63449794913581,26.67075038699356,0 31.63449794913581,26.66827287246883,0 31.63449794913581,26.66579530356048,0 31.63725558562833,26.6633176802721,0 31.63725558562833,26.66084000260703,0 31.64001322212088,26.65836227056872,0 31.64001322212088,26.65588448416075,0 31.64277085861344,26.65340664338643,0 31.645528495106,26.65092874824928,0 31.645528495106,26.64845079875272,0 31.64828613159855,26.64597279490025,0 31.65104376809107,26.6434947366953,0 31.65380140458367,26.64101662414129,0 31.65655904107618,26.64101662414129,0 31.65931667756874,26.64101662414129,0 31.66207431406125,26.64101662414129,0 31.66483195055385,26.64101662414129,0 31.66758958704641,26.64101662414129,0 31.67034722353893,26.64101662414129,0 31.67310486003148,26.64101662414129,0 31.67586249652404,26.64101662414129,0 31.67862013301659,26.64101662414129,0 31.68137776950915,26.64101662414129,0 31.68413540600167,26.63853845724176,0 31.68689304249422,26.63853845724176,0 31.68965067898678,26.63853845724176,0 31.69240831547933,26.63606023600007,0 31.69516595197189,26.63606023600007,0 31.69792358846441,26.63358196041979,0 31.70068122495696,26.63110363050426,0 31.70343886144952,26.62862524625703,0 31.70619649794208,26.6261468076815,0 31.70895413443463,26.62366831478111,0 31.70895413443463,26.62118976755945,0 31.70895413443463,26.61871116601979,0 31.70895413443463,26.61623251016575,0 31.70895413443463,26.6137538000007,0 31.70895413443463,26.61127503552819,0 31.70895413443463,26.60879621675154,0 31.70895413443463,26.60631734367438,0 31.70895413443463,26.60383841630005,0 31.70895413443463,26.60135943463203,0 31.70895413443463,26.59888039867383,0 31.70895413443463,26.59640130842886,0 31.70895413443463,26.59392216390068,0 31.70895413443463,26.59144296509263,0 31.70895413443463,26.58896371200824,0 31.70895413443463,26.58648440465102,0 31.70895413443463,26.58400504302433,0 31.70895413443463,26.58152562713174,0 31.70619649794208,26.57904615697662,0 31.70619649794208,26.57656663256251,0 31.70343886144952,26.57408705389292,0 31.70343886144952,26.57160742097121,0 31.70343886144952,26.56912773380089,0 31.70343886144952,26.56664799238549,0 31.70343886144952,26.56416819672843,0 31.70343886144952,26.56168834683312,0 31.70343886144952,26.55920844270311,0 31.70343886144952,26.55672848434192,0 31.70343886144952,26.55424847175291,0 31.70343886144952,26.55176840493964,0 31.70343886144952,26.54928828390549,0 31.70619649794208,26.54680810865404,0 31.70619649794208,26.54432787918867,0 31.70895413443463,26.54184759551295,0 31.71171177092715,26.53936725763027,0 31.71446940741975,26.53936725763027,0 
					</coordinates>
				</LineString>
			</Placemark>
			<Placemark>
				<styleUrl>#style2</styleUrl>
				<ExtendedData>
					<SchemaData schemaUrl="#S_riv_network_IIIIDDDDDDDIIII">
						<SimpleData name="LINKNO">1209</SimpleData>
						<SimpleData name="Channel">22</SimpleData>
						<SimpleData name="ChannelR">21</SimpleData>
						<SimpleData name="Subbasin">47</SimpleData>
						<SimpleData name="AreaC">4.10585e+08</SimpleData>
						<SimpleData name="Len2">49347.5</SimpleData>
						<SimpleData name="Slo2">0.00405289</SimpleData>
						<SimpleData name="Wid2">11984.8</SimpleData>
						<SimpleData name="Dep2">57.4519</SimpleData>
						<SimpleData name="MinEl">56</SimpleData>
						<SimpleData name="MaxEl">59</SimpleData>
						<SimpleData name="Reservoir">0</SimpleData>
						<SimpleData name="Pond">0</SimpleData>
						<SimpleData name="LakeIn">0</SimpleData>
						<SimpleData name="LakeOut">0</SimpleData>
					</SchemaData>
				</ExtendedData>
				<LineString>
					<coordinates>
						31.71446940741975,26.53936725763027,0 31.71722704391226,26.53936725763027,0 31.71998468040482,26.54184759551295,0 31.72274231689737,26.54184759551295,0 31.72549995338993,26.54184759551295,0 31.72825758988249,26.54184759551295,0 31.731015226375,26.54432787918867,0 31.73377286286756,26.54680810865404,0 31.73653049936011,26.54680810865404,0 31.73928813585267,26.54928828390549,0 31.74204577234523,26.55176840493964,0 31.74480340883775,26.55424847175291,0 31.7475610453303,26.55672848434192,0 31.75031868182286,26.55920844270311,0 31.75307631831541,26.56168834683312,0 31.75583395480793,26.56416819672843,0 31.75859159130049,26.56664799238549,0 31.76134922779304,26.56912773380089,0 31.7641068642856,26.56912773380089,0 31.76686450077815,26.56912773380089,0 31.76962213727067,26.56912773380089,0 31.77237977376323,26.56912773380089,0 31.77513741025582,26.56912773380089,0 31.77789504674834,26.56912773380089,0 31.7806526832409,26.56664799238549,0 31.78341031973346,26.56664799238549,0 31.78616795622601,26.56664799238549,0 31.78892559271857,26.56664799238549,0 31.79168322921108,26.56416819672843,0 31.79444086570364,26.56416819672843,0 31.79444086570364,26.56168834683312,0 31.7971985021962,26.55920844270311,0 31.79995613868875,26.55672848434192,0 31.80271377518131,26.55424847175291,0 31.80547141167382,26.55424847175291,0 31.80547141167382,26.55176840493964,0 31.80822904816638,26.54928828390549,0 31.81098668465894,26.54680810865404,0 31.81374432115149,26.54432787918867,0 31.81374432115149,26.54184759551295,0 31.81374432115149,26.53936725763027,0 31.81374432115149,26.53688686554414,0 31.81374432115149,26.53440641925805,0 31.81374432115149,26.53192591877548,0 31.81374432115149,26.5294453640999,0 31.81374432115149,26.52696475523474,0 31.81374432115149,26.52448409218352,0 31.81374432115149,26.52200337494977,0 31.81374432115149,26.51952260353692,0 31.81374432115149,26.5170417779484,0 31.81374432115149,26.51456089818777,0 31.81374432115149,26.51207996425848,0 31.81374432115149,26.50959897616403,0 31.81374432115149,26.50711793390783,0 31.81374432115149,26.50463683749343,0 31.81374432115149,26.50215568692435,0 31.81374432115149,26.49967448220399,0 31.81374432115149,26.49719322333586,0 31.81374432115149,26.49471191032352,0 31.81374432115149,26.49223054317033,0 31.81374432115149,26.4897491218798,0 31.81374432115149,26.4872676464555,0 31.81374432115149,26.48478611690086,0 31.81374432115149,26.48230453321939,0 31.81650195764405,26.4798228954145,0 31.81650195764405,26.47734120348982,0 31.81650195764405,26.47485945744871,0 31.81650195764405,26.47237765729468,0 31.81925959413657,26.4698958030313,0 31.81925959413657,26.46741389466195,0 31.81925959413657,26.46493193219021,0 31.81925959413657,26.46244991561954,0 31.81925959413657,26.45996784495342,0 31.81925959413657,26.45748572019533,0 31.81925959413657,26.45500354134882,0 31.81925959413657,26.45252130841735,0 31.81925959413657,26.45003902140436,0 31.81650195764405,26.44755668031344,0 31.81650195764405,26.44507428514798,0 31.81650195764405,26.44259183591156,0 31.81650195764405,26.44010933260768,0 31.81650195764405,26.43762677523976,0 31.81925959413657,26.43514416381137,0 31.82201723062916,26.43266149832598,0 31.82201723062916,26.43017877878706,0 31.82477486712168,26.42769600519814,0 31.82753250361424,26.4252131775627,0 31.83029014010675,26.42273029588424,0 31.83304777659935,26.42024736016629,0 31.8358054130919,26.41776437041233,0 31.83856304958442,26.41528132662586,0 31.84132068607698,26.41279822881034,0 31.84407832256953,26.41031507696935,0 31.84683595906209,26.40783187110634,0 31.84683595906209,26.40534861122481,0 31.84959359555464,26.40286529732829,0 31.85235123204716,26.4003819294203,0 31.85235123204716,26.39789850750427,0 31.85510886853972,26.39541503158376,0 31.85786650503228,26.39293150166224,0 31.86062414152483,26.39044791774328,0 31.86338177801735,26.38796427983031,0 31.8661394145099,26.38548058792693,0 31.86889705100246,26.38299684203649,0 31.86889705100246,26.38051304216263,0 31.87165468749502,26.37802918830888,0 31.87441232398757,26.37554528047862,0 31.87716996048013,26.37306131867545,0 31.87992759697265,26.37057730290289,0 31.88268523346524,26.36809323316435,0 31.88544286995776,26.36560910946345,0 31.88820050645031,26.36312493180367,0 31.89095814294283,26.36064070018849,0 31.89371577943543,26.35815641462143,0 31.89647341592799,26.355672075106,0 31.8992310524205,26.35318768164577,0 31.90198868891306,26.35070323424416,0 31.90474632540561,26.34821873290478,0 31.90750396189817,26.34573417763106,0 31.91026159839073,26.34324956842656,0 31.91301923488324,26.3407649052948,0 31.9157768713758,26.33828018823925,0 31.91853450786835,26.33579541726348,0 31.92129214436091,26.33331059237099,0 31.92129214436091,26.33082571356528,0 31.92404978085347,26.33082571356528,0 31.92680741734598,26.32834078084984,0 31.92956505383854,26.32585579422824,0 31.9323226903311,26.32337075370404,0 31.93508032682365,26.32088565928068,0 31.93783796331621,26.31840051096167,0 31.94059559980872,26.31840051096167,0 31.94335323630132,26.31591530875057,0 31.94611087279384,26.31591530875057,0 
					</coordinates>
				</LineString>
			</Placemark>
			<Placemark>
				<styleUrl>#style2</styleUrl>
				<ExtendedData>
					<SchemaData schemaUrl="#S_riv_network_IIIIDDDDDDDIIII">
						<SimpleData name="LINKNO">1201</SimpleData>
						<SimpleData name="Channel">23</SimpleData>
						<SimpleData name="ChannelR">22</SimpleData>
						<SimpleData name="Subbasin">49</SimpleData>
						<SimpleData name="AreaC">4.10109e+08</SimpleData>
						<SimpleData name="Len2">124928</SimpleData>
						<SimpleData name="Slo2">0.00560322</SimpleData>
						<SimpleData name="Wid2">11976.5</SimpleData>
						<SimpleData name="Dep2">57.4253</SimpleData>
						<SimpleData name="MinEl">59</SimpleData>
						<SimpleData name="MaxEl">67</SimpleData>
						<SimpleData name="Reservoir">0</SimpleData>
						<SimpleData name="Pond">0</SimpleData>
						<SimpleData name="LakeIn">0</SimpleData>
						<SimpleData name="LakeOut">0</SimpleData>
					</SchemaData>
				</ExtendedData>
				<LineString>
					<coordinates>
						31.94611087279384,26.31591530875057,0 31.9488685092864,26.31343005265093,0 31.95162614577895,26.31343005265093,0 31.95438378227151,26.3109447426662,0 31.95714141876406,26.3109447426662,0 31.95989905525658,26.30845937879993,0 31.96265669174914,26.30597396105567,0 31.96541432824169,26.30597396105567,0 31.96817196473425,26.30597396105567,0 31.97092960122681,26.30348848943687,0 31.97368723771932,26.30348848943687,0 31.97644487421188,26.30100296394717,0 31.97920251070443,26.30100296394717,0 31.98196014719699,26.29851738458999,0 31.98471778368951,26.2960317513689,0 31.98747542018207,26.29354606428742,0 31.99023305667466,26.29106032334905,0 31.99299069316718,26.29106032334905,0 31.99574832965973,26.28857452855737,0 31.99850596615225,26.28608867991584,0 32.00126360264485,26.28360277742802,0 32.00126360264485,26.28111682109743,0 32.0040212391374,26.27863081092758,0 32.0040212391374,26.27614474692205,0 32.0040212391374,26.27365862908433,0 32.0040212391374,26.27117245741795,0 32.0040212391374,26.26868623192647,0 32.0040212391374,26.26619995261336,0 32.0040212391374,26.26371361948218,0 32.00677887562992,26.26122723253653,0 32.00953651212247,26.2587407917798,0 32.00953651212247,26.25625429721567,0 32.00953651212247,26.25376774884758,0 32.00953651212247,26.25128114667905,0 32.00953651212247,26.24879449071363,0 32.00953651212247,26.24630778095492,0 32.00953651212247,26.2438210174064,0 32.00953651212247,26.24133420007162,0 32.00953651212247,26.23884732895407,0 32.00953651212247,26.23636040405729,0 32.00953651212247,26.23387342538493,0 32.00953651212247,26.23138639294043,0 32.00953651212247,26.22889930672729,0 32.00953651212247,26.22641216674912,0 32.00953651212247,26.22392497300944,0 32.00953651212247,26.22143772551179,0 32.00953651212247,26.21895042425971,0 32.00953651212247,26.2164630692567,0 32.00953651212247,26.21397566050637,0 32.00953651212247,26.21148819801219,0 32.00953651212247,26.20900068177779,0 32.01229414861503,26.20651311180658,0 32.01229414861503,26.20402548810223,0 32.01229414861503,26.20153781066822,0 32.01229414861503,26.19905007950815,0 32.01229414861503,26.19656229462545,0 32.01229414861503,26.19407445602377,0 32.01505178510759,26.19158656370661,0 32.01505178510759,26.18909861767753,0 32.01780942160014,26.18661061794006,0 32.01780942160014,26.18412256449774,0 32.02056705809266,26.18163445735415,0 32.02332469458521,26.17914629651278,0 32.02608233107777,26.17665808197725,0 32.02883996757033,26.17416981375107,0 32.03159760406288,26.17168149183779,0 32.0343552405554,26.17168149183779,0 32.03711287704796,26.17168149183779,0 32.03987051354051,26.17168149183779,0 32.04262815003307,26.17168149183779,0 32.04538578652563,26.17416981375107,0 32.04814342301815,26.17665808197725,0 32.05090105951074,26.17665808197725,0 32.05365869600325,26.17914629651278,0 32.05641633249581,26.18163445735415,0 32.05917396898837,26.18412256449774,0 32.06193160548092,26.18661061794006,0 32.06468924197348,26.18909861767753,0 32.067446878466,26.19158656370661,0 32.07020451495855,26.19158656370661,0 32.07020451495855,26.19407445602377,0 32.07296215145111,26.19656229462545,0 32.07571978794367,26.19656229462545,0 32.07847742443618,26.19905007950815,0 32.08123506092874,26.19905007950815,0 32.08399269742129,26.20153781066822,0 32.08675033391386,26.20153781066822,0 32.08950797040641,26.20153781066822,0 32.09226560689893,26.20402548810223,0 32.09502324339148,26.20402548810223,0 32.09778087988403,26.20402548810223,0 32.10053851637663,26.20402548810223,0 32.10329615286915,26.20402548810223,0 32.10605378936167,26.20402548810223,0 32.10881142585422,26.20651311180658,0 32.11156906234682,26.20651311180658,0 32.11432669883933,26.20651311180658,0 32.11708433533189,26.20651311180658,0 32.11984197182445,26.20402548810223,0 32.122599608317,26.20153781066822,0 32.12535724480956,26.19905007950815,0 32.12811488130207,26.19656229462545,0 32.12811488130207,26.19407445602377,0 32.13087251779464,26.19158656370661,0 32.13363015428719,26.19158656370661,0 32.13638779077974,26.18909861767753,0 32.13638779077974,26.18661061794006,0 32.1391454272723,26.18412256449774,0 32.14190306376481,26.18163445735415,0 32.14190306376481,26.17914629651278,0 32.14466070025738,26.17665808197725,0 32.14466070025738,26.17416981375107,0 32.14466070025738,26.17168149183779,0 32.14466070025738,26.16919311624098,0 32.14741833674993,26.16670468696414,0 32.14741833674993,26.16421620401084,0 32.15017597324249,26.16172766738463,0 32.15017597324249,26.15923907708911,0 32.15293360973504,26.15675043312777,0 32.15293360973504,26.15426173550419,0 32.15569124622756,26.15177298422189,0 32.15844888272016,26.14928417928451,0 32.16120651921267,26.14679532069549,0 32.16396415570523,26.14430640845846,0 32.16672179219778,26.14181744257694,0 32.16947942869034,26.13932842305449,0 32.17223706518286,26.13683934989471,0 32.17499470167542,26.13435022310107,0 32.17775233816797,26.1318610426772,0 32.18050997466052,26.1293718086266,0 32.18326761115308,26.12688252095289,0 32.1860252476456,26.12688252095289,0 32.18878288413816,26.12439317965959,0 32.19154052063071,26.12439317965959,0 32.19429815712327,26.12190378475026,0 32.19705579361582,26.12190378475026,0 32.19981343010838,26.11941433622846,0 32.2025710666009,26.11692483409773,0 32.20532870309346,26.11692483409773,0 32.20808633958601,26.11443527836165,0 32.21084397607856,26.11194566902384,0 32.21360161257108,26.10945600608775,0 32.21635924906364,26.10696628955701,0 32.21911688555623,26.10447651943518,0 32.22187452204875,26.10198669572577,0 32.22463215854131,26.10198669572577,0 32.22738979503382,26.09949681843243,0 32.23014743152642,26.09700688755863,0 32.23290506801898,26.094516903108,0 32.2356627045115,26.09202686508407,0 32.23842034100405,26.08953677349043,0 32.2411779774966,26.08704662833059,0 32.2411779774966,26.08455642960821,0 32.24393561398917,26.08206617732678,0 32.24393561398917,26.07957587148988,0 32.24393561398917,26.07708551210109,0 32.24393561398917,26.07459509916398,0 32.24393561398917,26.0721046326821,0 32.24393561398917,26.06961411265909,0 32.24393561398917,26.06712353909838,0 32.24669325048172,26.0646329120037,0 32.24669325048172,26.06214223137847,0 32.24669325048172,26.05965149722634,0 32.24669325048172,26.05716070955087,0 32.24669325048172,26.05466986835565,0 32.24945088697424,26.05217897364423,0 32.24945088697424,26.04968802542022,0 32.24945088697424,26.0471970236871,0 32.24945088697424,26.04470596844858,0 32.25220852346679,26.04221485970809,0 32.25220852346679,26.03972369746931,0 32.25496615995935,26.03723248173573,0 32.25772379645191,26.03474121251102,0 32.26048143294446,26.03224988979869,0 32.26323906943698,26.02975851360235,0 32.26599670592953,26.02726708392558,0 32.26875434242209,26.02477560077191,0 32.27151197891465,26.02477560077191,0 32.27426961540721,26.02477560077191,0 32.27702725189972,26.02477560077191,0 32.27978488839231,26.02477560077191,0 32.28254252488483,26.02477560077191,0 32.28530016137739,26.02477560077191,0 32.28805779786995,26.02477560077191,0 32.2908154343625,26.02477560077191,0 32.29357307085506,26.02726708392558,0 32.29633070734757,26.02726708392558,0 32.29908834384013,26.02975851360235,0 32.30184598033269,26.03224988979869,0 32.30460361682524,26.03474121251102,0 32.30736125331776,26.03723248173573,0 32.31011888981031,26.03972369746931,0 32.31287652630287,26.04221485970809,0 32.31287652630287,26.04470596844858,0 32.31287652630287,26.0471970236871,0 32.31563416279543,26.04968802542022,0 32.31563416279543,26.05217897364423,0 32.31563416279543,26.05466986835565,0 32.31563416279543,26.05716070955087,0 32.31563416279543,26.05965149722634,0 32.31563416279543,26.06214223137847,0 32.31563416279543,26.0646329120037,0 32.31839179928799,26.06712353909838,0 32.31839179928799,26.06961411265909,0 32.3211494357805,26.0721046326821,0 32.32390707227306,26.07459509916398,0 32.32390707227306,26.07708551210109,0 32.32666470876566,26.07708551210109,0 32.32942234525817,26.07708551210109,0 32.33217998175073,26.07708551210109,0 32.33493761824325,26.07708551210109,0 32.33769525473584,26.07708551210109,0 32.3404528912284,26.07708551210109,0 32.34321052772091,26.07459509916398,0 32.34596816421343,26.07459509916398,0 32.34872580070602,26.07459509916398,0 32.35148343719858,26.0721046326821,0 32.35424107369113,26.06961411265909,0 32.35699871018365,26.06961411265909,0 32.35975634667621,26.06712353909838,0 32.36251398316877,26.0646329120037,0 32.36527161966132,26.0646329120037,0 32.36802925615387,26.0646329120037,0 32.37078689264639,26.06712353909838,0 32.37354452913895,26.06961411265909,0 32.37630216563151,26.0721046326821,0 32.37905980212406,26.0721046326821,0 32.38181743861658,26.0721046326821,0 32.38457507510914,26.0721046326821,0 32.38733271160173,26.07459509916398,0 32.39009034809425,26.07459509916398,0 32.39284798458681,26.07708551210109,0 32.39560562107932,26.07957587148988,0 32.39836325757192,26.08206617732678,0 32.40112089406443,26.08455642960821,0 32.40387853055699,26.08704662833059,0 32.40663616704955,26.08953677349043,0 32.4093938035421,26.09202686508407,0 32.41215144003466,26.094516903108,0 32.41490907652717,26.09700688755863,0 32.41766671301973,26.09949681843243,0 32.42042434951229,26.10198669572577,0 32.42318198600485,26.10447651943518,0 32.42593962249736,26.10696628955701,0 32.42869725898992,26.10945600608775,0 32.43145489548247,26.11194566902384,0 32.43421253197503,26.11194566902384,0 32.43697016846759,26.11443527836165,0 32.43972780496014,26.11443527836165,0 32.44248544145266,26.11443527836165,0 32.44524307794521,26.11443527836165,0 32.44800071443781,26.11443527836165,0 32.45075835093033,26.11443527836165,0 32.45351598742288,26.11443527836165,0 32.45627362391544,26.11443527836165,0 32.459031260408,26.11443527836165,0 32.46178889690052,26.11443527836165,0 32.46454653339307,26.11692483409773,0 32.46730416988563,26.11692483409773,0 32.47006180637818,26.11692483409773,0 32.47281944287074,26.11692483409773,0 32.47557707936325,26.11692483409773,0 32.47833471585581,26.11692483409773,0 32.48109235234837,26.11692483409773,0 32.48384998884092,26.11692483409773,0 32.48660762533348,26.11443527836165,0 32.48936526182604,26.11443527836165,0 32.49212289831856,26.11443527836165,0 32.49488053481111,26.11443527836165,0 32.49763817130366,26.11443527836165,0 32.50039580779622,26.11443527836165,0 32.50315344428878,26.11443527836165,0 32.50591108078134,26.11443527836165,0 32.50866871727385,26.11443527836165,0 32.51142635376641,26.11443527836165,0 32.51418399025896,26.11443527836165,0 32.51694162675152,26.11443527836165,0 32.51969926324408,26.11194566902384,0 32.5224568997366,26.11194566902384,0 32.52521453622915,26.11194566902384,0 32.5279721727217,26.11194566902384,0 32.53072980921426,26.11194566902384,0 32.53348744570682,26.11194566902384,0 32.53624508219934,26.11443527836165,0 32.53900271869189,26.11443527836165,0 32.54176035518445,26.11443527836165,0 32.544517991677,26.11443527836165,0 32.54727562816956,26.11443527836165,0 32.55003326466208,26.11692483409773,0 32.55279090115464,26.11692483409773,0 32.55554853764719,26.11692483409773,0 32.55830617413974,26.11692483409773,0 32.56106381063226,26.11941433622846,0 32.56382144712482,26.11941433622846,0 32.56657908361741,26.11941433622846,0 32.56933672010997,26.11941433622846,0 32.57209435660249,26.12190378475026,0 32.574851993095,26.12190378475026,0 32.5776096295876,26.12439317965959,0 32.58036726608016,26.12439317965959,0 32.58312490257271,26.12688252095289,0 32.58588253906523,26.12688252095289,0 32.58864017555779,26.1293718086266,0 32.59139781205035,26.1293718086266,0 32.5941554485429,26.1293718086266,0 32.59691308503542,26.1318610426772,0 32.59967072152797,26.1318610426772,0 32.60242835802052,26.13435022310107,0 32.60518599451309,26.13683934989471,0 32.60794363100564,26.13932842305449,0 32.61070126749816,26.14181744257694,0 32.61345890399071,26.14430640845846,0 32.61621654048327,26.14679532069549,0 32.61621654048327,26.14928417928451,0 32.61621654048327,26.15177298422189,0 32.61897417697583,26.15426173550419,0 32.61897417697583,26.15675043312777,0 32.61897417697583,26.15923907708911,0 32.61897417697583,26.16172766738463,0 32.61897417697583,26.16421620401084,0 32.61897417697583,26.16670468696414,0 32.62173181346838,26.16919311624098,0 32.62448944996094,26.17168149183779,0 32.62724708645349,26.17416981375107,0 32.63000472294601,26.17665808197725,0 32.63276235943857,26.17665808197725,0 32.63551999593113,26.17665808197725,0 32.63827763242368,26.17665808197725,0 32.64103526891623,26.17665808197725,0 32.64379290540875,26.17665808197725,0 32.64655054190131,26.17416981375107,0 32.64930817839387,26.17416981375107,0 32.65206581488642,26.17416981375107,0 32.65482345137894,26.17416981375107,0 32.65758108787149,26.17168149183779,0 32.66033872436405,26.17168149183779,0 32.66309636085665,26.16919311624098,0 32.66585399734916,26.16919311624098,0 32.66861163384168,26.16670468696414,0 32.67136927033424,26.16670468696414,0 32.67412690682684,26.16421620401084,0 32.67688454331939,26.16172766738463,0 32.67964217981191,26.16172766738463,0 32.68239981630446,26.15923907708911,0 32.68515745279701,26.15675043312777,0 
					</coordinates>
				</LineString>
			</Placemark>
			<Placemark>
				<styleUrl>#style2</styleUrl>
				<ExtendedData>
					<SchemaData schemaUrl="#S_riv_network_IIIIDDDDDDDIIII">
						<SimpleData name="LINKNO">1193</SimpleData>
						<SimpleData name="Channel">24</SimpleData>
						<SimpleData name="ChannelR">23</SimpleData>
						<SimpleData name="Subbasin">53</SimpleData>
						<SimpleData name="AreaC">4.07783e+08</SimpleData>
						<SimpleData name="Len2">24180.6</SimpleData>
						<SimpleData name="Slo2">0</SimpleData>
						<SimpleData name="Wid2">11935.7</SimpleData>
						<SimpleData name="Dep2">57.2948</SimpleData>
						<SimpleData name="MinEl">67</SimpleData>
						<SimpleData name="MaxEl">67</SimpleData>
						<SimpleData name="Reservoir">0</SimpleData>
						<SimpleData name="Pond">0</SimpleData>
						<SimpleData name="LakeIn">0</SimpleData>
						<SimpleData name="LakeOut">0</SimpleData>
					</SchemaData>
				</ExtendedData>
				<LineString>
					<coordinates>
						32.68515745279701,26.15675043312777,0 32.68791508928958,26.15426173550419,0 32.69067272578209,26.15426173550419,0 32.69343036227465,26.15177298422189,0 32.6961879987672,26.14928417928451,0 32.69894563525976,26.14928417928451,0 32.70170327175232,26.14679532069549,0 32.70446090824483,26.14679532069549,0 32.70721854473739,26.14430640845846,0 32.70997618122995,26.14430640845846,0 32.7127338177225,26.14181744257694,0 32.71549145421506,26.14181744257694,0 32.71824909070757,26.14181744257694,0 32.72100672720013,26.13932842305449,0 32.72376436369269,26.13683934989471,0 32.72652200018524,26.13683934989471,0 32.7292796366778,26.13683934989471,0 32.73203727317031,26.13435022310107,0 32.73479490966291,26.1318610426772,0 32.73755254615543,26.1318610426772,0 32.74031018264799,26.1293718086266,0 32.74306781914054,26.12688252095289,0 32.7458254556331,26.12439317965959,0 32.74858309212561,26.12190378475026,0 32.75134072861817,26.11941433622846,0 32.75134072861817,26.11692483409773,0 32.75409836511073,26.11443527836165,0 32.75685600160328,26.11194566902384,0 32.75961363809584,26.10945600608775,0 32.75961363809584,26.10696628955701,0 32.7623712745884,26.10447651943518,0 32.7623712745884,26.10198669572577,0 32.7623712745884,26.09949681843243,0 32.7623712745884,26.09700688755863,0 32.7623712745884,26.094516903108,0 32.76512891108091,26.09202686508407,0 32.76512891108091,26.08953677349043,0 32.76512891108091,26.08704662833059,0 32.76512891108091,26.08455642960821,0 32.76512891108091,26.08206617732678,0 32.76788654757347,26.07957587148988,0 32.76788654757347,26.07708551210109,0 32.77064418406602,26.07459509916398,0 32.77064418406602,26.0721046326821,0 32.77064418406602,26.06961411265909,0 32.77064418406602,26.06712353909838,0 32.77064418406602,26.0646329120037,0 32.77064418406602,26.06214223137847,0 32.77064418406602,26.05965149722634,0 32.77064418406602,26.05716070955087,0 32.77064418406602,26.05466986835565,0 32.77064418406602,26.05217897364423,0 32.77064418406602,26.04968802542022,0 32.77340182055858,26.0471970236871,0 32.77340182055858,26.04470596844858,0 32.77615945705114,26.04221485970809,0 32.77615945705114,26.03972369746931,0 32.77891709354365,26.03723248173573,0 32.77891709354365,26.03474121251102,0 32.77891709354365,26.03224988979869,0 32.78167473003621,26.02975851360235,0 32.78167473003621,26.02726708392558,0 32.78167473003621,26.02477560077191,0 32.78167473003621,26.0222840641449,0 32.78167473003621,26.01979247404826,0 32.78167473003621,26.01730083048546,0 32.78167473003621,26.01480913346007,0 32.78167473003621,26.01231738297577,0 32.78167473003621,26.00982557903602,0 
					</coordinates>
				</LineString>
			</Placemark>
			<Placemark>
				<styleUrl>#style2</styleUrl>
				<ExtendedData>
					<SchemaData schemaUrl="#S_riv_network_IIIIDDDDDDDIIII">
						<SimpleData name="LINKNO">1185</SimpleData>
						<SimpleData name="Channel">25</SimpleData>
						<SimpleData name="ChannelR">24</SimpleData>
						<SimpleData name="Subbasin">61</SimpleData>
						<SimpleData name="AreaC">4.0671e+08</SimpleData>
						<SimpleData name="Len2">138141</SimpleData>
						<SimpleData name="Slo2">0.00723898</SimpleData>
						<SimpleData name="Wid2">11916.8</SimpleData>
						<SimpleData name="Dep2">57.2344</SimpleData>
						<SimpleData name="MinEl">67</SimpleData>
						<SimpleData name="MaxEl">78</SimpleData>
						<SimpleData name="Reservoir">0</SimpleData>
						<SimpleData name="Pond">0</SimpleData>
						<SimpleData name="LakeIn">0</SimpleData>
						<SimpleData name="LakeOut">0</SimpleData>
					</SchemaData>
				</ExtendedData>
				<LineString>
					<coordinates>
						32.78167473003621,26.00982557903602,0 32.78167473003621,26.00733372164451,0 32.78167473003621,26.00484181080472,0 32.78167473003621,26.00234984652027,0 32.78167473003621,25.99985782879478,0 32.78167473003621,25.99736575763179,0 32.78167473003621,25.99487363303494,0 32.78167473003621,25.99238145500772,0 32.78167473003621,25.98988922355379,0 32.78167473003621,25.98739693867667,0 32.77891709354365,25.98490460038004,0 32.77891709354365,25.98241220866739,0 32.77891709354365,25.97991976354238,0 32.77891709354365,25.97742726500857,0 32.77891709354365,25.97493471306948,0 32.77891709354365,25.97244210772883,0 32.77615945705114,25.96994944899013,0 32.77615945705114,25.96745673685695,0 32.77615945705114,25.96496397133291,0 32.77340182055858,25.96247115242161,0 32.77340182055858,25.95997828012663,0 32.77064418406602,25.95748535445157,0 32.77064418406602,25.95499237539998,0 32.76788654757347,25.95249934297548,0 32.76788654757347,25.95000625718167,0 32.76512891108091,25.94751311802211,0 32.7623712745884,25.94501992550044,0 32.75961363809584,25.94252667962024,0 32.75961363809584,25.94003338038509,0 32.75685600160328,25.93754002779857,0 32.75409836511073,25.93504662186433,0 32.75409836511073,25.93255316258592,0 32.75134072861817,25.93005964996694,0 32.74858309212561,25.92756608401098,0 32.74858309212561,25.92507246472168,0 32.7458254556331,25.92257879210256,0 32.74306781914054,25.9200850661573,0 32.74031018264799,25.91759128688949,0 32.73755254615543,25.91509745430266,0 32.73479490966291,25.91260356840047,0 32.73203727317031,25.91010962918653,0 32.73203727317031,25.90761563666435,0 32.73203727317031,25.90512159083768,0 32.73203727317031,25.90262749170998,0 32.7292796366778,25.90013333928491,0 32.7292796366778,25.8976391335661,0 32.72652200018524,25.89514487455709,0 32.72652200018524,25.89265056226154,0 32.72652200018524,25.89015619668302,0 32.72652200018524,25.88766177782514,0 32.72652200018524,25.88516730569154,0 32.72652200018524,25.88267278028578,0 32.72652200018524,25.88017820161147,0 32.72652200018524,25.87768356967225,0 32.72652200018524,25.87518888447171,0 32.7292796366778,25.87269414601342,0 32.7292796366778,25.87019935430108,0 32.73203727317031,25.86770450933818,0 32.73203727317031,25.8652096111284,0 32.73479490966291,25.86271465967536,0 32.73755254615543,25.86021965498263,0 32.74031018264799,25.85772459705381,0 32.74306781914054,25.85522948589261,0 32.7458254556331,25.8527343215025,0 32.74858309212561,25.85023910388721,0 32.74858309212561,25.8477438330503,0 32.75134072861817,25.84524850899539,0 32.75409836511073,25.84275313172606,0 32.75685600160328,25.84025770124596,0 32.75961363809584,25.83776221755871,0 32.75961363809584,25.83526668066794,0 32.7623712745884,25.8327710905772,0 32.76512891108091,25.83027544729013,0 32.76788654757347,25.82777975081037,0 32.77064418406602,25.82528400114156,0 32.77340182055858,25.82278819828726,0 32.77340182055858,25.82029234225114,0 32.77340182055858,25.81779643303675,0 32.77340182055858,25.81530047064778,0 32.77340182055858,25.81280445508782,0 32.77064418406602,25.81030838636043,0 32.77064418406602,25.80781226446937,0 32.76788654757347,25.80531608941811,0 32.76788654757347,25.80281986121037,0 32.76788654757347,25.80032357984975,0 32.76512891108091,25.79782724533989,0 32.7623712745884,25.79533085768433,0 32.75961363809584,25.79283441688677,0 32.75685600160328,25.79033792295079,0 32.75409836511073,25.78784137588008,0 32.75134072861817,25.78784137588008,0 32.74858309212561,25.78534477567818,0 32.7458254556331,25.78534477567818,0 32.74306781914054,25.78284812234879,0 32.74031018264799,25.78284812234879,0 32.73755254615543,25.78035141589549,0 32.73479490966291,25.78035141589549,0 32.73203727317031,25.78035141589549,0 32.7292796366778,25.78035141589549,0 32.72652200018524,25.78035141589549,0 32.72376436369269,25.78035141589549,0 32.72100672720013,25.78035141589549,0 32.71824909070757,25.77785465632192,0 32.71549145421506,25.77785465632192,0 32.7127338177225,25.77785465632192,0 32.70997618122995,25.77785465632192,0 32.70721854473739,25.77785465632192,0 32.70446090824483,25.77785465632192,0 32.70170327175232,25.77535784363168,0 32.69894563525976,25.77535784363168,0 32.6961879987672,25.77535784363168,0 32.69343036227465,25.77286097782844,0 32.69067272578209,25.77286097782844,0 32.68791508928958,25.77286097782844,0 32.68515745279701,25.77036405891585,0 32.68239981630446,25.77036405891585,0 32.67964217981191,25.76786708689746,0 32.67688454331939,25.76537006177695,0 32.67412690682684,25.76287298355791,0 32.67136927033424,25.76037585224402,0 32.66861163384168,25.75787866783888,0 32.66585399734916,25.75538143034609,0 32.66309636085665,25.75288413976936,0 32.66033872436405,25.75038679611225,0 32.65758108787149,25.74788939937843,0 32.65758108787149,25.74539194957151,0 32.65482345137894,25.74289444669517,0 32.65482345137894,25.74039689075299,0 32.65482345137894,25.73789928174857,0 32.65482345137894,25.73540161968568,0 32.65206581488642,25.73290390456783,0 32.65206581488642,25.73040613639869,0 32.64930817839387,25.72790831518191,0 32.64930817839387,25.72541044092112,0 32.64930817839387,25.72291251361995,0 32.64655054190131,25.72041453328205,0 32.64655054190131,25.71791649991106,0 32.64379290540875,25.71541841351056,0 32.64379290540875,25.71292027408432,0 32.64103526891623,25.71042208163581,0 32.63827763242368,25.70792383616883,0 32.63551999593113,25.7054255376869,0 32.63551999593113,25.70292718619374,0 32.63276235943857,25.70042878169293,0 32.63276235943857,25.69793032418817,0 32.63000472294601,25.69543181368304,0 32.62724708645349,25.69293325018126,0 32.62724708645349,25.6904346336864,0 32.62724708645349,25.68793596420212,0 32.62448944996094,25.68543724173206,0 32.62448944996094,25.68293846627991,0 32.62173181346838,25.6804396378493,0 32.62173181346838,25.6779407564439,0 32.62173181346838,25.67544182206723,0 32.61897417697583,25.67294283472309,0 32.61897417697583,25.67044379441504,0 32.61621654048327,25.66794470114672,0 32.61345890399071,25.66544555492187,0 32.61345890399071,25.66294635574406,0 32.61070126749816,25.66044710361693,0 32.61070126749816,25.65794779854419,0 32.60794363100564,25.6554484405294,0 32.60518599451309,25.65294902957631,0 32.60242835802052,25.65044956568853,0 32.60242835802052,25.64795004886969,0 32.59967072152797,25.64545047912346,0 32.59691308503542,25.6429508564535,0 32.5941554485429,25.64045118086342,0 32.5941554485429,25.63795145235695,0 32.59139781205035,25.63545167093773,0 32.58864017555779,25.63295183660934,0 32.58588253906523,25.63045194937553,0 32.58588253906523,25.62795200923986,0 32.58312490257271,25.62545201620608,0 32.58036726608016,25.62295197027776,0 32.5776096295876,25.62045187145863,0 32.574851993095,25.62045187145863,0 32.57209435660249,25.62045187145863,0 32.56933672010997,25.62045187145863,0 32.56657908361741,25.62045187145863,0 32.56382144712482,25.61795171975228,0 32.56106381063226,25.61795171975228,0 32.55830617413974,25.61795171975228,0 32.55554853764719,25.61545151516244,0 32.55279090115464,25.61545151516244,0 32.55003326466208,25.6129512576927,0 32.54727562816956,25.6129512576927,0 32.544517991677,25.6129512576927,0 32.54176035518445,25.61045094734681,0 32.53900271869189,25.6079505841283,0 32.53624508219934,25.60545016804092,0 32.53348744570682,25.60294969908835,0 32.53072980921426,25.60294969908835,0 32.5279721727217,25.60294969908835,0 32.52521453622915,25.60294969908835,0 32.5224568997366,25.60294969908835,0 32.51969926324408,25.60044917727418,0 32.51694162675152,25.60044917727418,0 32.51418399025896,25.60044917727418,0 32.51142635376641,25.60044917727418,0 32.50866871727385,25.60044917727418,0 32.50591108078134,25.60044917727418,0 32.50315344428878,25.60044917727418,0 32.50039580779622,25.60044917727418,0 32.49763817130366,25.5979486026021,0 32.49488053481111,25.5979486026021,0 32.49212289831856,25.5979486026021,0 32.48936526182604,25.5979486026021,0 32.48660762533348,25.5979486026021,0 32.48384998884092,25.5979486026021,0 32.48109235234837,25.5979486026021,0 32.47833471585581,25.59544797507577,0 32.47557707936325,25.59294729469887,0 32.47281944287074,25.59044656147506,0 32.47006180637818,25.58794577540799,0 32.46730416988563,25.58544493650131,0 32.46730416988563,25.58294404475869,0 32.46730416988563,25.58044310018382,0 32.46730416988563,25.5779421027804,0 32.46730416988563,25.57544105255196,0 32.46730416988563,25.57293994950233,0 32.47006180637818,25.57043879363508,0 32.47006180637818,25.56793758495386,0 32.47006180637818,25.56543632346238,0 32.47006180637818,25.56293500916437,0 32.47006180637818,25.56043364206336,0 32.47006180637818,25.55793222216311,0 32.47006180637818,25.55543074946728,0 32.47006180637818,25.55292922397957,0 32.47281944287074,25.55042764570356,0 32.47281944287074,25.54792601464298,0 32.47557707936325,25.5454243308015,0 32.47557707936325,25.54292259418279,0 32.47557707936325,25.54042080479054,0 32.47557707936325,25.53791896262835,0 32.47557707936325,25.5354170677,0 32.47557707936325,25.53291512000905,0 32.47833471585581,25.53041311955927,0 32.48109235234837,25.52791106635432,0 32.48109235234837,25.52540896039786,0 32.48109235234837,25.52290680169351,0 32.48109235234837,25.52040459024503,0 32.48109235234837,25.51790232605605,0 32.48109235234837,25.51540000913031,0 32.48384998884092,25.51289763947138,0 32.48384998884092,25.51039521708304,0 32.48660762533348,25.50789274196891,0 32.48936526182604,25.50539021413271,0 32.48936526182604,25.50288763357804,0 32.49212289831856,25.5003850003087,0 32.49488053481111,25.49788231432829,0 32.49763817130366,25.49537957564052,0 32.50039580779622,25.49287678424902,0 32.50315344428878,25.49037394015756,0 32.50315344428878,25.48787104336974,0 32.50591108078134,25.48536809388934,0 32.50866871727385,25.48286509171993,0 32.50866871727385,25.48036203686527,0 32.51142635376641,25.47785892932906,0 32.51418399025896,25.47535576911487,0 32.51418399025896,25.4728525562265,0 32.51694162675152,25.47034929066766,0 32.51969926324408,25.46784597244191,0 32.5224568997366,25.46534260155305,0 32.52521453622915,25.46283917800466,0 32.5279721727217,25.46033570180057,0 32.53072980921426,25.45783217294434,0 32.53072980921426,25.45532859143971,0 32.53348744570682,25.45282495729044,0 32.53624508219934,25.45032127050007,0 32.53624508219934,25.4478175310724,0 32.53900271869189,25.44531373901108,0 32.54176035518445,25.44280989431986,0 32.54176035518445,25.44030599700233,0 32.544517991677,25.43780204706226,0 32.544517991677,25.43529804450332,0 32.544517991677,25.43279398932923,0 32.54727562816956,25.43028988154362,0 32.55003326466208,25.42778572115025,0 32.55279090115464,25.42528150815281,0 32.55279090115464,25.42277724255491,0 32.55554853764719,25.42027292436038,0 32.55554853764719,25.41776855357283,0 32.55830617413974,25.41526413019595,0 32.55830617413974,25.41275965423349,0 32.55830617413974,25.41025512568913,0 32.56106381063226,25.40775054456656,0 32.56106381063226,25.40524591086943,0 32.56382144712482,25.40274122460152,0 32.56382144712482,25.40023648576654,0 32.56657908361741,25.39773169436809,0 32.56657908361741,25.39522685040996,0 32.56657908361741,25.39272195389579,0 32.56657908361741,25.39021700482933,0 32.56657908361741,25.38771200321428,0 32.56657908361741,25.38520694905433,0 32.56657908361741,25.38270184235317,0 32.56382144712482,25.38019668311456,0 32.56382144712482,25.37769147134209,0 32.56106381063226,25.37518620703956,0 32.56106381063226,25.37268089021068,0 32.56106381063226,25.3701755208591,0 32.55830617413974,25.36767009898853,0 32.55830617413974,25.36516462460277,0 32.55830617413974,25.36265909770542,0 32.55554853764719,25.36015351830022,0 32.55554853764719,25.35764788639091,0 32.55554853764719,25.35514220198115,0 32.55554853764719,25.3526364650747,0 32.55554853764719,25.35013067567521,0 32.55554853764719,25.34762483378646,0 32.55554853764719,25.34511893941209,0 32.55554853764719,25.34261299255587,0 32.55554853764719,25.34010699322146,0 32.55554853764719,25.33760094141263,0 32.55554853764719,25.33509483713301,0 32.55554853764719,25.33258868038644,0 32.55554853764719,25.33008247117652,0 32.55830617413974,25.327576209507,0 32.55830617413974,25.3250698953816,0 32.55830617413974,25.32256352880404,0 32.55830617413974,25.32005710977803,0 32.55830617413974,25.3175506383073,0 32.55830617413974,25.31504411439551,0 32.55830617413974,25.31253753804647,0 32.55830617413974,25.31003090926377,0 32.55830617413974,25.30752422805129,0 32.55830617413974,25.30501749441263,0 32.55830617413974,25.30251070835154,0 32.56106381063226,25.30000386987174,0 32.56106381063226,25.29749697897695,0 32.56106381063226,25.29499003567092,0 32.56106381063226,25.2924830399573,0 32.56106381063226,25.28997599183991,0 32.56382144712482,25.2874688913224,0 32.56382144712482,25.28496173840848,0 32.56382144712482,25.28245453310196,0 32.56382144712482,25.27994727540646,0 32.56657908361741,25.27743996532574,0 32.56657908361741,25.27493260286356,0 32.56933672010997,25.27242518802364,0 32.57209435660249,25.26991772080966,0 32.574851993095,25.26741020122541,0 32.5776096295876,25.26490262927453,0 32.5776096295876,25.26239500496081,0 32.58036726608016,25.25988732828797,0 32.58312490257271,25.25737959925974,0 32.58312490257271,25.25487181787982,0 32.58588253906523,25.25236398415198,0 32.58864017555779,25.24985609807993,0 32.59139781205035,25.24734815966739,0 32.5941554485429,25.24734815966739,0 32.59691308503542,25.24484016891807,0 32.59967072152797,25.24484016891807,0 32.60242835802052,25.24484016891807,0 32.60518599451309,25.24484016891807,0 32.60794363100564,25.24233212583577,0 32.61070126749816,25.24233212583577,0 32.61345890399071,25.23982403042417,0 32.61345890399071,25.23731588268703,0 32.61621654048327,25.23480768262802,0 32.61897417697583,25.23480768262802,0 32.62173181346838,25.23229943025095,0 32.62448944996094,25.23229943025095,0 32.62724708645349,25.23229943025095,0 32.63000472294601,25.22979112555952,0 32.63276235943857,25.22728276855745,0 32.63551999593113,25.2247743592485,0 32.63827763242368,25.2222658976364,0 32.64103526891623,25.2222658976364,0 32.64379290540875,25.2222658976364,0 32.64655054190131,25.2222658976364,0 32.64930817839387,25.2222658976364,0 32.65206581488642,25.21975738372488,0 32.65482345137894,25.21975738372488,0 32.65482345137894,25.21724881751764,0 32.65758108787149,25.21474019901847,0 32.66033872436405,25.21474019901847,0 32.66309636085665,25.21223152823113,0 32.66585399734916,25.21223152823113,0 32.66861163384168,25.20972280515925,0 
					</coordinates>
				</LineString>
			</Placemark>
			<Placemark>
				<styleUrl>#style2</styleUrl>
				<ExtendedData>
					<SchemaData schemaUrl="#S_riv_network_IIIIDDDDDDDIIII">
						<SimpleData name="LINKNO">1177</SimpleData>
						<SimpleData name="Channel">26</SimpleData>
						<SimpleData name="ChannelR">25</SimpleData>
						<SimpleData name="Subbasin">71</SimpleData>
						<SimpleData name="AreaC">4.05646e+08</SimpleData>
						<SimpleData name="Len2">40063.7</SimpleData>
						<SimpleData name="Slo2">0.00249603</SimpleData>
						<SimpleData name="Wid2">11898.1</SimpleData>
						<SimpleData name="Dep2">57.1745</SimpleData>
						<SimpleData name="MinEl">78</SimpleData>
						<SimpleData name="MaxEl">79</SimpleData>
						<SimpleData name="Reservoir">0</SimpleData>
						<SimpleData name="Pond">0</SimpleData>
						<SimpleData name="LakeIn">0</SimpleData>
						<SimpleData name="LakeOut">0</SimpleData>
					</SchemaData>
				</ExtendedData>
				<LineString>
					<coordinates>
						32.66861163384168,25.20972280515925,0 32.67136927033424,25.20972280515925,0 32.67412690682684,25.20721402980671,0 32.67688454331939,25.2047052021771,0 32.67964217981191,25.20219632227427,0 32.68239981630446,25.19968739010189,0 32.68515745279701,25.19717840566376,0 32.68791508928958,25.19717840566376,0 32.69067272578209,25.1946693689636,0 32.69343036227465,25.1946693689636,0 32.6961879987672,25.19216028000508,0 32.69894563525976,25.18965113879204,0 32.70170327175232,25.18714194532819,0 32.70446090824483,25.18463269961725,0 32.70721854473739,25.18212340166299,0 32.70997618122995,25.17961405146912,0 32.7127338177225,25.17710464903942,0 32.71549145421506,25.17459519437764,0 32.71824909070757,25.17208568748746,0 32.72100672720013,25.16957612837267,0 32.72100672720013,25.16706651703704,0 32.72376436369269,25.16455685348431,0 32.72652200018524,25.16204713771814,0 32.72652200018524,25.15953736974238,0 32.7292796366778,25.15702754956073,0 32.73203727317031,25.154517677177,0 32.73479490966291,25.15200775259483,0 32.73479490966291,25.14949777581805,0 32.73755254615543,25.14698774685038,0 32.74031018264799,25.14447766569557,0 32.74031018264799,25.14196753235739,0 32.74306781914054,25.13945734683958,0 32.7458254556331,25.13694710914587,0 32.74858309212561,25.13443681928006,0 32.75134072861817,25.13192647724581,0 32.75409836511073,25.12941608304701,0 32.75685600160328,25.12690563668726,0 32.75961363809584,25.12439513817047,0 32.7623712745884,25.12439513817047,0 32.76512891108091,25.12439513817047,0 32.76788654757347,25.12188458750028,0 32.77064418406602,25.12188458750028,0 32.77340182055858,25.12188458750028,0 32.77615945705114,25.11937398468048,0 32.77891709354365,25.11937398468048,0 32.78167473003621,25.11686332971483,0 32.78443236652877,25.11686332971483,0 32.78719000302132,25.11435262260709,0 32.78994763951384,25.11435262260709,0 32.79270527600644,25.11184186336102,0 32.79546291249899,25.11184186336102,0 32.79822054899151,25.10933105198033,0 32.80097818548406,25.10933105198033,0 32.80373582197662,25.10682018846887,0 32.80649345846918,25.10682018846887,0 32.80925109496173,25.1043092728303,0 32.81200873145429,25.1043092728303,0 32.8147663679468,25.1043092728303,0 32.81752400443936,25.10179830506846,0 32.82028164093192,25.099287285187,0 32.82303927742448,25.09677621318978,0 32.82579691391699,25.09426508908057,0 32.82855455040955,25.09175391286305,0 32.8313121869021,25.08924268454104,0 32.83406982339466,25.08673140411823,0 32.83682745988722,25.08422007159849,0 32.83958509637974,25.0817086869855,0 32.84234273287233,25.07919725028306,0 32.84510036936484,25.07668576149488,0 32.84510036936484,25.0741742206248,0 32.8478580058574,25.07166262767651,0 32.8478580058574,25.06915098265382,0 32.85061564234996,25.06663928556051,0 32.85061564234996,25.06412753640033,0 32.85337327884251,25.061615735177,0 32.85337327884251,25.05910388189438,0 32.85613091533507,25.05659197655613,0 32.85888855182759,25.05408001916608,0 32.86164618832014,25.05156800972802,0 32.86164618832014,25.04905594824567,0 32.8644038248127,25.04654383472279,0 32.86716146130526,25.04403166916317,0 32.86991909779781,25.04151945157066,0 32.86991909779781,25.03900718194888,0 32.87267673429033,25.03649486030168,0 32.87267673429033,25.0339824866329,0 32.87267673429033,25.03147006094616,0 32.87543437078288,25.02895758324535,0 32.87543437078288,25.02644505353419,0 32.87543437078288,25.02393247181647,0 32.87819200727544,25.02141983809598,0 32.87819200727544,25.01890715237649,0 32.87819200727544,25.01639441466171,0 32.87819200727544,25.01388162495552,0 32.87819200727544,25.01136878326159,0 32.880949643768,25.00885588958377,0 32.880949643768,25.00634294392585,0 32.88370728026052,25.0038299462915,0 32.88370728026052,25.00131689668465,0 32.88370728026052,24.99880379510897,0 32.88370728026052,24.99629064156826,0 32.88646491675307,24.99377743606631,0 32.88646491675307,24.99126417860688,0 32.88646491675307,24.98875086919382,0 32.88646491675307,24.98623750783082,0 
					</coordinates>
				</LineString>
			</Placemark>
			<Placemark>
				<styleUrl>#style2</styleUrl>
				<ExtendedData>
					<SchemaData schemaUrl="#S_riv_network_IIIIDDDDDDDIIII">
						<SimpleData name="LINKNO">1169</SimpleData>
						<SimpleData name="Channel">27</SimpleData>
						<SimpleData name="ChannelR">26</SimpleData>
						<SimpleData name="Subbasin">75</SimpleData>
						<SimpleData name="AreaC">4.04695e+08</SimpleData>
						<SimpleData name="Len2">50698.9</SimpleData>
						<SimpleData name="Slo2">0.0197243</SimpleData>
						<SimpleData name="Wid2">11881.4</SimpleData>
						<SimpleData name="Dep2">57.1208</SimpleData>
						<SimpleData name="MinEl">79</SimpleData>
						<SimpleData name="MaxEl">83</SimpleData>
						<SimpleData name="Reservoir">0</SimpleData>
						<SimpleData name="Pond">0</SimpleData>
						<SimpleData name="LakeIn">0</SimpleData>
						<SimpleData name="LakeOut">0</SimpleData>
					</SchemaData>
				</ExtendedData>
				<LineString>
					<coordinates>
						32.88646491675307,24.98623750783082,0 32.88646491675307,24.9837240945217,0 32.88646491675307,24.98121062927025,0 32.88646491675307,24.97869711208023,0 32.88646491675307,24.97618354295547,0 32.88370728026052,24.97366992189969,0 32.88370728026052,24.97115624891673,0 32.880949643768,24.9686425240103,0 32.880949643768,24.96612874718424,0 32.87819200727544,24.9636149184424,0 32.87819200727544,24.96110103778839,0 32.87543437078288,24.95858710522615,0 32.87543437078288,24.95607312075943,0 32.87267673429033,24.95355908439198,0 32.86991909779781,24.95104499612761,0 32.86716146130526,24.94853085597011,0 32.86716146130526,24.94601666392328,0 32.86716146130526,24.94350241999087,0 32.86716146130526,24.94098812417672,0 32.86716146130526,24.93847377648459,0 32.86716146130526,24.93595937691827,0 32.86716146130526,24.93344492548157,0 32.8644038248127,24.93093042217824,0 32.8644038248127,24.92841586701211,0 32.8644038248127,24.92590125998702,0 32.8644038248127,24.92338660110661,0 32.8644038248127,24.92087189037484,0 32.8644038248127,24.91835712779539,0 32.8644038248127,24.91584231337212,0 32.8644038248127,24.91332744710881,0 32.86716146130526,24.9108125290092,0 32.86716146130526,24.90829755907717,0 32.86716146130526,24.90578253731652,0 32.86716146130526,24.90326746373096,0 32.86716146130526,24.9007523383243,0 32.86716146130526,24.89823716110044,0 32.86716146130526,24.89572193206307,0 32.86716146130526,24.89320665121603,0 32.86716146130526,24.89069131856315,0 32.86991909779781,24.88817593410814,0 32.86991909779781,24.88566049785493,0 32.86991909779781,24.88314500980723,0 32.86991909779781,24.88062946996883,0 32.87267673429033,24.87811387834355,0 32.87267673429033,24.87559823493524,0 32.87267673429033,24.87308253974764,0 32.87543437078288,24.8705667927846,0 32.87819200727544,24.86805099404991,0 32.880949643768,24.86553514354734,0 32.88370728026052,24.86301924128074,0 32.88370728026052,24.86050328725391,0 32.88646491675307,24.85798728147063,0 32.88646491675307,24.85547122393471,0 32.88646491675307,24.85295511464999,0 32.88922255324563,24.85043895362022,0 32.88922255324563,24.84792274084928,0 32.88922255324563,24.84540647634092,0 32.89198018973822,24.84289016009895,0 32.89473782623074,24.84037379212723,0 32.89473782623074,24.8378573724295,0 32.89473782623074,24.83534090100965,0 32.89749546272326,24.83282437787138,0 32.89749546272326,24.83030780301867,0 32.90025309921581,24.82779117645517,0 32.90301073570841,24.8252744981847,0 32.90301073570841,24.8227577682112,0 32.90576837220097,24.82024098653838,0 32.90576837220097,24.81772415317006,0 32.90852600869349,24.81520726811009,0 32.90852600869349,24.81269033136227,0 32.911283645186,24.81017334293043,0 32.911283645186,24.80765630281834,0 32.91404128167859,24.80513921102986,0 32.91404128167859,24.80262206756879,0 32.91679891817115,24.80010487243893,0 32.91679891817115,24.79758762564412,0 32.91679891817115,24.79507032718816,0 32.91955655466366,24.79255297707492,0 32.91955655466366,24.79003557530815,0 32.91955655466366,24.7875181218917,0 32.92231419115623,24.78500061682941,0 32.92231419115623,24.7824830601251,0 32.92231419115623,24.7799654517825,0 32.92231419115623,24.77744779180556,0 32.92231419115623,24.77493008019805,0 32.92231419115623,24.77241231696375,0 32.92231419115623,24.7698945021065,0 32.92231419115623,24.76737663563019,0 32.92507182764878,24.76485871753856,0 32.92507182764878,24.76234074783546,0 32.92507182764878,24.75982272652476,0 32.92507182764878,24.75730465361022,0 32.92507182764878,24.75478652909571,0 32.92507182764878,24.75226835298504,0 32.92782946414134,24.749750125282,0 32.92782946414134,24.7472318459905,0 32.92782946414134,24.74471351511431,0 32.92782946414134,24.74219513265725,0 32.92782946414134,24.73967669862318,0 32.92782946414134,24.73715821301592,0 32.92782946414134,24.7346396758393,0 32.92782946414134,24.73212108709714,0 32.92782946414134,24.72960244679327,0 32.92782946414134,24.72708375493151,0 32.92782946414134,24.7245650115158,0 32.92782946414134,24.7220462165498,0 32.92782946414134,24.71952737003743,0 32.92782946414134,24.71700847198253,0 32.92782946414134,24.7144895223889,0 32.92782946414134,24.71197052126041,0 32.92782946414134,24.70945146860091,0 32.92782946414134,24.70693236441418,0 32.92782946414134,24.70441320870403,0 32.92782946414134,24.7018940014744,0 32.92782946414134,24.69937474272907,0 32.92782946414134,24.69685543247186,0 32.93058710063389,24.69433607070665,0 32.93058710063389,24.6918166574372,0 32.93058710063389,24.68929719266743,0 32.93058710063389,24.68677767640117,0 32.93058710063389,24.68425810864222,0 32.93334473712641,24.68173848939442,0 32.93334473712641,24.67921881866168,0 32.93334473712641,24.67669909644776,0 32.93334473712641,24.6741793227565,0 32.93334473712641,24.67165949759185,0 32.93334473712641,24.66913962095749,0 32.93334473712641,24.66661969285739,0 32.93334473712641,24.66409971329533,0 32.93334473712641,24.66157968227523,0 32.93334473712641,24.65905959980085,0 32.93334473712641,24.65653946587607,0 32.93334473712641,24.65401928050468,0 32.93334473712641,24.65149904369063,0 32.93334473712641,24.64897875543766,0 32.93058710063389,24.64645841574971,0 32.93058710063389,24.64393802463054,0 32.93058710063389,24.64141758208407,0 32.92782946414134,24.63889708811413,0 32.92782946414134,24.63637654272457,0 32.92507182764878,24.63385594591917,0 32.92507182764878,24.63133529770186,0 32.92507182764878,24.62881459807647,0 32.92231419115623,24.62629384704687,0 32.91955655466366,24.62377304461684,0 32.91955655466366,24.62125219079032,0 32.91679891817115,24.6187312855711,0 32.91679891817115,24.61621032896308,0 32.91679891817115,24.61368932097004,0 32.91679891817115,24.61116826159594,0 
					</coordinates>
				</LineString>
			</Placemark>
			<Placemark>
				<styleUrl>#style2</styleUrl>
				<ExtendedData>
					<SchemaData schemaUrl="#S_riv_network_IIIIDDDDDDDIIII">
						<SimpleData name="LINKNO">1161</SimpleData>
						<SimpleData name="Channel">28</SimpleData>
						<SimpleData name="ChannelR">27</SimpleData>
						<SimpleData name="Subbasin">82</SimpleData>
						<SimpleData name="AreaC">4.01078e+08</SimpleData>
						<SimpleData name="Len2">55399.8</SimpleData>
						<SimpleData name="Slo2">0</SimpleData>
						<SimpleData name="Wid2">11817.5</SimpleData>
						<SimpleData name="Dep2">56.9161</SimpleData>
						<SimpleData name="MinEl">83</SimpleData>
						<SimpleData name="MaxEl">90</SimpleData>
						<SimpleData name="Reservoir">0</SimpleData>
						<SimpleData name="Pond">0</SimpleData>
						<SimpleData name="LakeIn">0</SimpleData>
						<SimpleData name="LakeOut">0</SimpleData>
					</SchemaData>
				</ExtendedData>
				<LineString>
					<coordinates>
						32.91679891817115,24.61116826159594,0 32.91404128167859,24.60864715084453,0 32.91404128167859,24.60612598871975,0 32.911283645186,24.60360477522533,0 32.90852600869349,24.60108351036528,0 32.90852600869349,24.59856219414335,0 32.90852600869349,24.59604082656343,0 32.90852600869349,24.59351940762939,0 32.90576837220097,24.59099793734506,0 32.90576837220097,24.58847641571433,0 32.90576837220097,24.58595484274106,0 32.90576837220097,24.58343321842903,0 32.90576837220097,24.58091154278218,0 32.90576837220097,24.57838981580438,0 32.90576837220097,24.57586803749944,0 32.90576837220097,24.57334620787124,0 32.90576837220097,24.57082432692361,0 32.90576837220097,24.56830239466051,0 32.90301073570841,24.56578041108569,0 32.90301073570841,24.56325837620304,0 32.90301073570841,24.56073629001646,0 32.90301073570841,24.5582141525298,0 32.90025309921581,24.5556919637469,0 32.90025309921581,24.55316972367166,0 32.90025309921581,24.55064743230789,0 32.89749546272326,24.54812508965954,0 32.89749546272326,24.54560269573041,0 32.89749546272326,24.54308025052434,0 32.89473782623074,24.54055775404528,0 32.89198018973822,24.53803520629708,0 32.88922255324563,24.53551260728356,0 32.88646491675307,24.53298995700861,0 32.88646491675307,24.53046725547614,0 32.88370728026052,24.52794450268999,0 32.88370728026052,24.52542169865399,0 32.880949643768,24.52289884337203,0 32.880949643768,24.52037593684805,0 32.87819200727544,24.51785297908583,0 32.87819200727544,24.51532997008926,0 32.87819200727544,24.51280690986228,0 32.87543437078288,24.51028379840867,0 32.87543437078288,24.50776063573236,0 32.87267673429033,24.50523742183722,0 32.87267673429033,24.50271415672712,0 32.87267673429033,24.50019084040591,0 32.87267673429033,24.4976674728775,0 32.87267673429033,24.49514405414577,0 32.87267673429033,24.49262058421452,0 32.87267673429033,24.49009706308773,0 32.87267673429033,24.48757349076926,0 32.87267673429033,24.48504986726289,0 32.87543437078288,24.48252619257259,0 32.87819200727544,24.48000246670226,0 32.87819200727544,24.47747868965572,0 32.880949643768,24.47495486143678,0 32.880949643768,24.4724309820495,0 32.88370728026052,24.46990705149766,0 32.88370728026052,24.46738306978507,0 32.88646491675307,24.46485903691576,0 32.88922255324563,24.46233495289352,0 32.89198018973822,24.45981081772225,0 32.89473782623074,24.45981081772225,0 32.89749546272326,24.45981081772225,0 32.90025309921581,24.45981081772225,0 32.90301073570841,24.45981081772225,0 32.90576837220097,24.45981081772225,0 32.90852600869349,24.45981081772225,0 32.911283645186,24.45981081772225,0 32.91404128167859,24.45728663140584,0 32.91679891817115,24.45728663140584,0 32.91955655466366,24.45476239394818,0 32.92231419115623,24.45223810535311,0 32.92231419115623,24.44971376562458,0 32.92231419115623,24.44718937476643,0 32.92231419115623,24.44466493278258,0 32.92231419115623,24.44214043967686,0 32.91955655466366,24.43961589545323,0 32.91679891817115,24.43709130011553,0 32.91679891817115,24.43456665366763,0 32.91679891817115,24.43204195611345,0 32.91404128167859,24.42951720745687,0 32.911283645186,24.4269924077018,0 32.911283645186,24.42446755685209,0 32.911283645186,24.42194265491164,0 32.911283645186,24.41941770188438,0 32.911283645186,24.41689269777414,0 32.911283645186,24.41436764258489,0 32.911283645186,24.41184253632044,0 32.911283645186,24.40931737898473,0 32.90852600869349,24.40679217058163,0 32.90852600869349,24.40426691111505,0 32.90852600869349,24.40174160058888,0 32.90852600869349,24.39921623900699,0 32.90852600869349,24.3966908263733,0 32.90852600869349,24.39416536269168,0 32.90852600869349,24.39163984796609,0 32.90852600869349,24.38911428220037,0 32.90852600869349,24.38658866539843,0 32.90852600869349,24.38406299756416,0 32.90852600869349,24.38153727870146,0 32.90852600869349,24.37901150881422,0 32.90852600869349,24.37648568790639,0 32.90852600869349,24.37395981598181,0 32.911283645186,24.3714338930444,0 32.911283645186,24.36890791909807,0 32.911283645186,24.36638189414666,0 32.911283645186,24.36385581819417,0 32.911283645186,24.36132969124443,0 32.911283645186,24.35880351330136,0 32.90852600869349,24.35627728436891,0 32.90852600869349,24.3537510044509,0 32.90852600869349,24.35122467355126,0 32.90852600869349,24.34869829167392,0 32.90852600869349,24.34617185882276,0 32.90852600869349,24.34364537500176,0 32.90852600869349,24.3411188402147,0 32.90852600869349,24.33859225446556,0 32.90852600869349,24.33606561775822,0 32.90852600869349,24.33353893009665,0 32.90852600869349,24.33101219148471,0 32.90852600869349,24.32848540192624,0 32.90852600869349,24.32595856142528,0 32.90852600869349,24.32343166998563,0 32.90852600869349,24.32090472761124,0 32.90852600869349,24.31837773430603,0 32.90852600869349,24.31585069007397,0 32.90852600869349,24.31332359491883,0 32.90852600869349,24.31079644884458,0 32.90852600869349,24.30826925185519,0 32.90576837220097,24.30574200395451,0 32.90576837220097,24.30321470514648,0 32.90576837220097,24.30068735543501,0 32.90576837220097,24.29815995482402,0 32.90576837220097,24.29563250331741,0 32.90576837220097,24.29310500091908,0 32.90301073570841,24.29057744763293,0 32.90301073570841,24.28804984346296,0 32.90025309921581,24.28552218841301,0 32.89749546272326,24.28299448248704,0 32.89473782623074,24.28046672568893,0 32.89198018973822,24.27793891802258,0 32.88922255324563,24.27541105949196,0 32.88646491675307,24.27288315010103,0 32.88370728026052,24.27035518985361,0 32.88370728026052,24.26782717875364,0 32.88370728026052,24.2652991168051,0 32.88370728026052,24.26277100401187,0 32.880949643768,24.26024284037783,0 32.880949643768,24.25771462590697,0 32.880949643768,24.25518636060318,0 32.87819200727544,24.2526580444704,0 32.87543437078288,24.25012967751252,0 32.87543437078288,24.24760125973346,0 32.87543437078288,24.24507279113724,0 32.87267673429033,24.24507279113724,0 32.86991909779781,24.24254427172767,0 32.86991909779781,24.2400157015087,0 32.86991909779781,24.23748708048429,0 32.86716146130526,24.23495840865836,0 32.86716146130526,24.23242968603479,0 32.86716146130526,24.22990091261756,0 32.86716146130526,24.2273720884106,0 
					</coordinates>
				</LineString>
			</Placemark>
			<Placemark>
				<styleUrl>#style2</styleUrl>
				<ExtendedData>
					<SchemaData schemaUrl="#S_riv_network_IIIIDDDDDDDIIII">
						<SimpleData name="LINKNO">1153</SimpleData>
						<SimpleData name="Channel">29</SimpleData>
						<SimpleData name="ChannelR">28</SimpleData>
						<SimpleData name="Subbasin">89</SimpleData>
						<SimpleData name="AreaC">4.00471e+08</SimpleData>
						<SimpleData name="Len2">26307.6</SimpleData>
						<SimpleData name="Slo2">0.0380118</SimpleData>
						<SimpleData name="Wid2">11806.8</SimpleData>
						<SimpleData name="Dep2">56.8816</SimpleData>
						<SimpleData name="MinEl">90</SimpleData>
						<SimpleData name="MaxEl">100</SimpleData>
						<SimpleData name="Reservoir">0</SimpleData>
						<SimpleData name="Pond">0</SimpleData>
						<SimpleData name="LakeIn">0</SimpleData>
						<SimpleData name="LakeOut">0</SimpleData>
					</SchemaData>
				</ExtendedData>
				<LineString>
					<coordinates>
						32.86716146130526,24.2273720884106,0 32.86716146130526,24.22484321341779,0 32.86716146130526,24.22231428764308,0 32.86716146130526,24.21978531109039,0 32.86716146130526,24.21725628376371,0 32.86716146130526,24.21472720566688,0 32.86716146130526,24.2121980768039,0 32.86716146130526,24.20966889717861,0 32.86716146130526,24.20713966679508,0 32.86716146130526,24.20461038565715,0 32.86716146130526,24.20208105376874,0 32.86716146130526,24.19955167113379,0 32.86716146130526,24.19702223775632,0 32.86716146130526,24.19449275364016,0 32.86716146130526,24.1919632187893,0 32.86716146130526,24.18943363320761,0 32.86716146130526,24.18690399689911,0 32.86991909779781,24.18437430986766,0 32.86991909779781,24.18184457211726,0 32.86991909779781,24.17931478365183,0 32.86991909779781,24.17678494447525,0 32.87267673429033,24.17425505459154,0 32.87267673429033,24.17172511400459,0 32.87267673429033,24.16919512271836,0 32.87543437078288,24.16666508073673,0 32.87543437078288,24.16413498806372,0 32.87543437078288,24.16160484470325,0 32.87543437078288,24.15907465065921,0 32.87819200727544,24.15654440593563,0 32.880949643768,24.15401411053638,0 32.880949643768,24.15148376446539,0 32.880949643768,24.14895336772665,0 32.88370728026052,24.14642292032407,0 32.88370728026052,24.14389242226162,0 32.88646491675307,24.14136187354325,0 32.88646491675307,24.13883127417288,0 32.88922255324563,24.13630062415446,0 32.88922255324563,24.13376992349195,0 32.89198018973822,24.13123917218927,0 32.89198018973822,24.12870837025037,0 32.89473782623074,24.12617751767918,0 32.89473782623074,24.12364661447972,0 32.89473782623074,24.12111566065588,0 32.89473782623074,24.11858465621161,0 32.89473782623074,24.11605360115091,0 32.89473782623074,24.11352249547762,0 32.89473782623074,24.11099133919577,0 32.89473782623074,24.10846013230928,0 32.89473782623074,24.10592887482218,0 32.89473782623074,24.10339756673832,0 32.89198018973822,24.10086620806169,0 32.89198018973822,24.09833479879624,0 32.88922255324563,24.09580333894594,0 32.88646491675307,24.09327182851466,0 32.88370728026052,24.09074026750652,0 32.88370728026052,24.08820865592527,0 32.880949643768,24.08567699377507,0 32.880949643768,24.08314528105968,0 32.87819200727544,24.08061351778322,0 32.87819200727544,24.07808170394951,0 32.87543437078288,24.0755498395626,0 32.87267673429033,24.07301792462646,0 32.86991909779781,24.07301792462646,0 32.86716146130526,24.0704859591449,0 32.86716146130526,24.06795394312205,0 32.86716146130526,24.06542187656182,0 32.86716146130526,24.06288975946815,0 32.86716146130526,24.06035759184492,0 32.86716146130526,24.05782537369628,0 32.86716146130526,24.05529310502597,0 32.86716146130526,24.05276078583814,0 32.86716146130526,24.05022841613661,0 32.86716146130526,24.04769599592544,0 32.86716146130526,24.04516352520854,0 32.86991909779781,24.04263100398989,0 32.86991909779781,24.04009843227347,0 32.86991909779781,24.03756581006316,0 32.86716146130526,24.03503313736304,0 
					</coordinates>
				</LineString>
			</Placemark>
			<Placemark>
				<styleUrl>#style2</styleUrl>
				<ExtendedData>
					<SchemaData schemaUrl="#S_riv_network_IIIIDDDDDDDIIII">
						<SimpleData name="LINKNO">1145</SimpleData>
						<SimpleData name="Channel">30</SimpleData>
						<SimpleData name="ChannelR">29</SimpleData>
						<SimpleData name="Subbasin">89</SimpleData>
						<SimpleData name="AreaC">4.00311e+08</SimpleData>
						<SimpleData name="Len2">7876.1</SimpleData>
						<SimpleData name="Slo2">0.177753</SimpleData>
						<SimpleData name="Wid2">11804</SimpleData>
						<SimpleData name="Dep2">56.8725</SimpleData>
						<SimpleData name="MinEl">100</SimpleData>
						<SimpleData name="MaxEl">114</SimpleData>
						<SimpleData name="Reservoir">813</SimpleData>
						<SimpleData name="Pond">0</SimpleData>
						<SimpleData name="LakeIn">0</SimpleData>
						<SimpleData name="LakeOut">0</SimpleData>
					</SchemaData>
				</ExtendedData>
				<LineString>
					<coordinates>
						32.86716146130526,24.03503313736304,0 32.86716146130526,24.03250041417702,0 32.86716146130526,24.02996764050906,0 32.86716146130526,24.02743481636309,0 32.86991909779781,24.0249019417432,0 32.86991909779781,24.02236901665322,0 32.86991909779781,24.01983604109719,0 32.86991909779781,24.01730301507905,0 32.86991909779781,24.01476993860276,0 32.87267673429033,24.01223681167235,0 32.87267673429033,24.00970363429172,0 32.87267673429033,24.00717040646486,0 32.87543437078288,24.00463712819574,0 32.87543437078288,24.00210379948837,0 32.87543437078288,23.99957042034663,0 32.87543437078288,23.99703699077458,0 32.87543437078288,23.99450351077615,0 32.87543437078288,23.99196998035533,0 32.87543437078288,23.98943639951609,0 32.87543437078288,23.98690276826237,0 32.87819200727544,23.98436908659817,0 32.87819200727544,23.9818353545275,0 32.87819200727544,23.97930157205426,0 32.87819200727544,23.97676773918251,0 32.87819200727544,23.97423385591614,0 
					</coordinates>
				</LineString>
			</Placemark>
			<Placemark>
				<styleUrl>#style2</styleUrl>
				<ExtendedData>
					<SchemaData schemaUrl="#S_riv_network_IIIIDDDDDDDIIII">
						<SimpleData name="LINKNO">1137</SimpleData>
						<SimpleData name="Channel">31</SimpleData>
						<SimpleData name="ChannelR">30</SimpleData>
						<SimpleData name="Subbasin">95</SimpleData>
						<SimpleData name="AreaC">4.00259e+08</SimpleData>
						<SimpleData name="Len2">22930.8</SimpleData>
						<SimpleData name="Slo2">0.287822</SimpleData>
						<SimpleData name="Wid2">11803.1</SimpleData>
						<SimpleData name="Dep2">56.8696</SimpleData>
						<SimpleData name="MinEl">114</SimpleData>
						<SimpleData name="MaxEl">179</SimpleData>
						<SimpleData name="Reservoir">0</SimpleData>
						<SimpleData name="Pond">0</SimpleData>
						<SimpleData name="LakeIn">0</SimpleData>
						<SimpleData name="LakeOut">0</SimpleData>
					</SchemaData>
				</ExtendedData>
				<LineString>
					<coordinates>
						32.87819200727544,23.97423385591614,0 32.87819200727544,23.97169992225919,0 32.87819200727544,23.9691659382156,0 32.87819200727544,23.96663190378935,0 32.87819200727544,23.96409781898443,0 32.87819200727544,23.96156368380485,0 32.880949643768,23.95902949825452,0 32.880949643768,23.95649526233749,0 32.880949643768,23.95396097605769,0 32.87819200727544,23.95142663941907,0 32.87543437078288,23.94889225242572,0 32.87267673429033,23.94635781508148,0 32.87267673429033,23.94382332739049,0 32.87267673429033,23.9412887893566,0 32.86991909779781,23.93875420098382,0 32.86716146130526,23.93621956227618,0 32.86716146130526,23.93368487323764,0 32.86716146130526,23.9311501338722,0 32.86716146130526,23.92861534418377,0 32.86716146130526,23.92608050417648,0 32.86716146130526,23.92354561385415,0 32.86716146130526,23.92101067322086,0 32.86716146130526,23.91847568228054,0 32.86716146130526,23.9159406410373,0 32.86991909779781,23.91340554949501,0 32.86991909779781,23.91087040765768,0 32.86991909779781,23.90833521552928,0 32.86991909779781,23.90579997311384,0 32.86991909779781,23.90326468041534,0 32.86716146130526,23.90072933743782,0 32.86716146130526,23.89819394418516,0 32.86716146130526,23.89565850066138,0 32.86716146130526,23.89312300687054,0 32.86991909779781,23.89058746281659,0 32.87267673429033,23.88805186850355,0 32.87543437078288,23.88551622393536,0 32.87543437078288,23.88298052911604,0 32.87543437078288,23.88044478404956,0 32.87543437078288,23.87790898873995,0 32.87543437078288,23.87537314319116,0 32.87819200727544,23.87283724740724,0 32.87819200727544,23.87030130139218,0 32.87819200727544,23.86776530514993,0 32.87819200727544,23.86522925868451,0 32.880949643768,23.86269316199993,0 32.88370728026052,23.86015701510016,0 32.88646491675307,23.85762081798923,0 32.88922255324563,23.85508457067115,0 32.88922255324563,23.85254827314986,0 32.88922255324563,23.85001192542941,0 32.89198018973822,23.8474755275138,0 32.89473782623074,23.84493907940693,0 32.89749546272326,23.84240258111296,0 32.89749546272326,23.83986603263578,0 32.90025309921581,23.83732943397946,0 32.90025309921581,23.83479278514791,0 32.90025309921581,23.83225608614522,0 32.90301073570841,23.82971933697538,0 32.90301073570841,23.82718253764238,0 32.90301073570841,23.82464568815023,0 32.90301073570841,23.82210878850291,0 32.90301073570841,23.81957183870444,0 32.90301073570841,23.81703483875883,0 32.90301073570841,23.81449778867006,0 32.90301073570841,23.81196068844219,0 32.90301073570841,23.80942353807919,0 32.90301073570841,23.80688633758509,0 
					</coordinates>
				</LineString>
			</Placemark>
			<Placemark>
				<styleUrl>#style2</styleUrl>
				<ExtendedData>
					<SchemaData schemaUrl="#S_riv_network_IIIIDDDDDDDIIII">
						<SimpleData name="LINKNO">1129</SimpleData>
						<SimpleData name="Channel">32</SimpleData>
						<SimpleData name="ChannelR">31</SimpleData>
						<SimpleData name="Subbasin">104</SimpleData>
						<SimpleData name="AreaC">3.99361e+08</SimpleData>
						<SimpleData name="Len2">25513.8</SimpleData>
						<SimpleData name="Slo2">0</SimpleData>
						<SimpleData name="Wid2">11787.2</SimpleData>
						<SimpleData name="Dep2">56.8185</SimpleData>
						<SimpleData name="MinEl">179</SimpleData>
						<SimpleData name="MaxEl">179</SimpleData>
						<SimpleData name="Reservoir">0</SimpleData>
						<SimpleData name="Pond">0</SimpleData>
						<SimpleData name="LakeIn">0</SimpleData>
						<SimpleData name="LakeOut">0</SimpleData>
					</SchemaData>
				</ExtendedData>
				<LineString>
					<coordinates>
						32.90301073570841,23.80688633758509,0 32.90301073570841,23.80434908696389,0 32.90301073570841,23.80181178621953,0 32.90301073570841,23.79927443535612,0 32.90301073570841,23.79673703437767,0 32.90301073570841,23.7941995832881,0 32.90025309921581,23.7916620820915,0 32.90025309921581,23.78912453079181,0 32.90025309921581,23.78658692939312,0 32.90025309921581,23.78404927789938,0 32.90301073570841,23.78151157631467,0 32.90301073570841,23.7789738246429,0 32.90301073570841,23.7764360228882,0 32.90301073570841,23.77389817105452,0 32.90301073570841,23.77136026914589,0 32.90301073570841,23.76882231716628,0 32.90301073570841,23.76628431511975,0 32.90576837220097,23.76374626301031,0 32.90576837220097,23.76120816084199,0 32.90576837220097,23.75867000861879,0 32.90576837220097,23.75613180634471,0 32.90576837220097,23.75359355402383,0 32.90576837220097,23.75105525166009,0 32.90576837220097,23.74851689925754,0 32.90852600869349,23.74597849682021,0 32.90852600869349,23.74344004435211,0 32.90852600869349,23.7409015418573,0 32.90852600869349,23.7383629893397,0 32.90852600869349,23.7358243868034,0 32.90852600869349,23.73328573425246,0 32.90852600869349,23.73074703169085,0 32.90852600869349,23.7282082791226,0 32.90852600869349,23.72566947655171,0 32.911283645186,23.72313062398221,0 32.91404128167859,23.72059172141818,0 32.91404128167859,23.71805276886359,0 32.91679891817115,23.71551376632249,0 32.91679891817115,23.7129747137989,0 32.91679891817115,23.71043561129681,0 32.91955655466366,23.70789645882033,0 32.91955655466366,23.70535725637342,0 32.91955655466366,23.70281800396009,0 32.91679891817115,23.70281800396009,0 32.91404128167859,23.7002787015844,0 32.911283645186,23.69773934925043,0 32.90852600869349,23.69519994696214,0 32.90576837220097,23.69266049472357,0 32.90301073570841,23.69012099253875,0 32.90025309921581,23.69012099253875,0 32.89749546272326,23.68758144041172,0 32.89473782623074,23.68504183834648,0 32.89198018973822,23.6825021863471,0 32.88922255324563,23.6825021863471,0 32.88646491675307,23.67996248441766,0 32.88370728026052,23.67996248441766,0 32.88370728026052,23.67742273256207,0 32.88370728026052,23.67488293078442,0 32.88370728026052,23.67234307908878,0 32.88370728026052,23.66980317747915,0 32.88646491675307,23.66726322595956,0 32.88646491675307,23.66472322453409,0 32.88646491675307,23.66218317320666,0 32.88646491675307,23.65964307198146,0 32.88646491675307,23.65710292086242,0 32.88370728026052,23.65456271985356,0 32.880949643768,23.65202246895901,0 32.87819200727544,23.64948216818275,0 32.87543437078288,23.64694181752884,0 32.87543437078288,23.6444014170013,0 32.87543437078288,23.64186096660417,0 32.87543437078288,23.63932046634149,0 32.87543437078288,23.6367799162173,0 32.87543437078288,23.63423931623562,0 32.87543437078288,23.63169866640055,0 32.87543437078288,23.62915796671611,0 
					</coordinates>
				</LineString>
			</Placemark>
			<Placemark>
				<styleUrl>#style2</styleUrl>
				<ExtendedData>
					<SchemaData schemaUrl="#S_riv_network_IIIIDDDDDDDIIII">
						<SimpleData name="LINKNO">1121</SimpleData>
						<SimpleData name="Channel">33</SimpleData>
						<SimpleData name="ChannelR">32</SimpleData>
						<SimpleData name="Subbasin">106</SimpleData>
						<SimpleData name="AreaC">3.98723e+08</SimpleData>
						<SimpleData name="Len2">63108.9</SimpleData>
						<SimpleData name="Slo2">0</SimpleData>
						<SimpleData name="Wid2">11775.8</SimpleData>
						<SimpleData name="Dep2">56.7821</SimpleData>
						<SimpleData name="MinEl">179</SimpleData>
						<SimpleData name="MaxEl">179</SimpleData>
						<SimpleData name="Reservoir">0</SimpleData>
						<SimpleData name="Pond">0</SimpleData>
						<SimpleData name="LakeIn">0</SimpleData>
						<SimpleData name="LakeOut">0</SimpleData>
					</SchemaData>
				</ExtendedData>
				<LineString>
					<coordinates>
						32.87543437078288,23.62915796671611,0 32.87543437078288,23.6266172171863,0 32.87543437078288,23.6240764178152,0 32.87543437078288,23.62153556860685,0 32.87543437078288,23.61899466956528,0 32.87543437078288,23.61645372069453,0 32.87543437078288,23.61391272199868,0 32.87543437078288,23.61137167348172,0 32.87543437078288,23.60883057514776,0 32.87267673429033,23.60628942700082,0 32.86991909779781,23.60374822904491,0 32.86991909779781,23.60120698128409,0 32.86991909779781,23.59866568372242,0 32.86991909779781,23.59612433636399,0 32.86991909779781,23.59358293921275,0 32.86991909779781,23.59104149227285,0 32.86991909779781,23.58849999554826,0 32.86991909779781,23.58595844904308,0 32.86991909779781,23.58341685276137,0 32.86716146130526,23.58087520670715,0 32.86716146130526,23.57833351088446,0 32.86716146130526,23.57579176529733,0 32.86716146130526,23.5732499699499,0 32.86716146130526,23.57070812484613,0 32.86716146130526,23.56816622999013,0 32.86716146130526,23.56562428538597,0 32.86991909779781,23.56308229103767,0 32.87267673429033,23.56054024694924,0 32.87543437078288,23.55799815312484,0 32.87543437078288,23.55545600956842,0 32.87819200727544,23.55291381628406,0 32.87819200727544,23.55037157327591,0 32.880949643768,23.54782928054789,0 32.88370728026052,23.54528693810417,0 32.88646491675307,23.54274454594873,0 32.88646491675307,23.54020210408564,0 32.88646491675307,23.53765961251904,0 32.88370728026052,23.53511707125288,0 32.88370728026052,23.5325744802913,0 32.88370728026052,23.53003183963828,0 32.88370728026052,23.52748914929796,0 32.88370728026052,23.52494640927438,0 32.88370728026052,23.52240361957154,0 32.88370728026052,23.5198607801936,0 32.88370728026052,23.51731789114451,0 32.88370728026052,23.51477495242847,0 32.88370728026052,23.51223196404948,0 32.88370728026052,23.50968892601153,0 32.88370728026052,23.50714583831874,0 32.88370728026052,23.50460270097527,0 32.88370728026052,23.50205951398503,0 32.88370728026052,23.49951627735218,0 32.88370728026052,23.49697299108076,0 32.88646491675307,23.49442965517483,0 32.88646491675307,23.4918862696385,0 32.88646491675307,23.48934283447577,0 32.88646491675307,23.48679934969074,0 32.88646491675307,23.48425581528748,0 32.88922255324563,23.48171223127007,0 32.88922255324563,23.47916859764258,0 32.89198018973822,23.47662491440906,0 32.89473782623074,23.47408118157361,0 32.89473782623074,23.47153739914027,0 32.89473782623074,23.46899356711309,0 32.89473782623074,23.46644968549622,0 32.89473782623074,23.46390575429372,0 32.89473782623074,23.46136177350957,0 32.89749546272326,23.45881774314792,0 32.89749546272326,23.45627366321284,0 32.89749546272326,23.45372953370837,0 32.90025309921581,23.45118535463867,0 32.90025309921581,23.4486411260077,0 32.90025309921581,23.44609684781957,0 32.90025309921581,23.44355252007843,0 32.90025309921581,23.44100814278833,0 32.90025309921581,23.43846371595327,0 32.89749546272326,23.43591923957739,0 32.89473782623074,23.43337471366473,0 32.89198018973822,23.43083013821946,0 32.88922255324563,23.42828551324557,0 32.88646491675307,23.42574083874717,0 32.88370728026052,23.42319611472831,0 32.880949643768,23.42065134119313,0 32.87819200727544,23.41810651814568,0 32.87543437078288,23.41556164559,0 32.87267673429033,23.41301672353023,0 32.86991909779781,23.41047175197049,0 32.86716146130526,23.40792673091475,0 32.8644038248127,23.4053816603672,0 32.8644038248127,23.40283654033184,0 32.8644038248127,23.40029137081278,0 32.8644038248127,23.39774615181418,0 32.86716146130526,23.39520088333999,0 32.86716146130526,23.39265556539442,0 32.86716146130526,23.3901101979815,0 32.86716146130526,23.3875647811053,0 32.86991909779781,23.38501931476994,0 32.86991909779781,23.38247379897951,0 32.87267673429033,23.37992823373808,0 32.86991909779781,23.37738261904975,0 32.86716146130526,23.37483695491862,0 32.8644038248127,23.37229124134872,0 32.8644038248127,23.36974547834423,0 32.8644038248127,23.36719966590917,0 32.8644038248127,23.36465380404765,0 32.8644038248127,23.36210789276382,0 32.8644038248127,23.35956193206172,0 32.8644038248127,23.35701592194538,0 32.8644038248127,23.35446986241901,0 32.8644038248127,23.35192375348664,0 32.8644038248127,23.34937759515235,0 32.8644038248127,23.34683138742029,0 32.86164618832014,23.34428513029455,0 32.85888855182759,23.34173882377915,0 32.85888855182759,23.33919246787829,0 32.85888855182759,23.33664606259602,0 32.85888855182759,23.33409960793641,0 32.86164618832014,23.33155310390357,0 32.86164618832014,23.32900655050157,0 32.85888855182759,23.32645994773459,0 32.85613091533507,23.3239132956067,0 32.85337327884251,23.321366594122,0 32.85061564234996,23.31881984328454,0 32.8478580058574,23.31627304309848,0 32.84510036936484,23.31372619356789,0 32.84234273287233,23.31117929469688,0 32.83958509637974,23.30863234648955,0 32.83682745988722,23.30608534894999,0 32.83406982339466,23.30353830208233,0 32.8313121869021,23.30099120589065,0 32.82855455040955,23.29844406037906,0 32.82579691391699,23.29589686555168,0 32.82303927742448,23.29589686555168,0 32.82028164093192,23.29334962141262,0 32.81752400443936,23.29080232796596,0 32.8147663679468,23.28825498521583,0 32.81200873145429,23.28570759316629,0 32.80925109496173,23.28316015182146,0 32.80649345846918,23.2806126611855,0 32.80373582197662,23.2806126611855,0 32.80097818548406,23.2806126611855,0 32.79822054899151,23.2806126611855,0 32.79546291249899,23.2806126611855,0 32.79270527600644,23.27806512126248,0 32.78994763951384,23.27551753205649,0 32.78719000302132,23.27296989357168,0 32.78443236652877,23.27042220581212,0 32.78167473003621,23.26787446878198,0 32.77891709354365,23.26532668248528,0 32.77891709354365,23.26277884692623,0 32.77891709354365,23.26023096210882,0 32.77891709354365,23.25768302803725,0 32.78167473003621,23.25513504471568,0 32.78443236652877,23.25258701214806,0 32.78719000302132,23.25003893033867,0 32.78994763951384,23.24749079929155,0 32.78994763951384,23.24494261901076,0 32.78994763951384,23.24239438950052,0 32.78994763951384,23.2398461107649,0 32.78994763951384,23.237297782808,0 32.78994763951384,23.23474940563396,0 32.78994763951384,23.23220097924688,0 32.78994763951384,23.22965250365085,0 32.78994763951384,23.22710397885006,0 32.78994763951384,23.22455540484854,0 32.78994763951384,23.22200678165046,0 32.78994763951384,23.21945810926,0 32.78994763951384,23.21690938768113,0 32.78994763951384,23.21436061691809,0 32.78994763951384,23.21181179697498,0 32.78994763951384,23.20926292785586,0 32.78994763951384,23.20671400956494,0 32.78994763951384,23.20416504210628,0 32.78994763951384,23.20161602548398,0 32.78994763951384,23.19906695970225,0 32.78994763951384,23.19651784476515,0 32.78719000302132,23.19396868067678,0 32.78719000302132,23.19141946744135,0 
					</coordinates>
				</LineString>
			</Placemark>
			<Placemark>
				<styleUrl>#style2</styleUrl>
				<ExtendedData>
					<SchemaData schemaUrl="#S_riv_network_IIIIDDDDDDDIIII">
						<SimpleData name="LINKNO">1113</SimpleData>
						<SimpleData name="Channel">34</SimpleData>
						<SimpleData name="ChannelR">33</SimpleData>
						<SimpleData name="Subbasin">119</SimpleData>
						<SimpleData name="AreaC">3.89564e+08</SimpleData>
						<SimpleData name="Len2">165938</SimpleData>
						<SimpleData name="Slo2">0</SimpleData>
						<SimpleData name="Wid2">11612.8</SimpleData>
						<SimpleData name="Dep2">56.2568</SimpleData>
						<SimpleData name="MinEl">179</SimpleData>
						<SimpleData name="MaxEl">179</SimpleData>
						<SimpleData name="Reservoir">0</SimpleData>
						<SimpleData name="Pond">0</SimpleData>
						<SimpleData name="LakeIn">0</SimpleData>
						<SimpleData name="LakeOut">0</SimpleData>
					</SchemaData>
				</ExtendedData>
				<LineString>
					<coordinates>
						32.78719000302132,23.19141946744135,0 32.78443236652877,23.18887020506292,0 32.78443236652877,23.18632089354563,0 32.78443236652877,23.18377153289361,0 32.78443236652877,23.18122212311097,0 32.78443236652877,23.17867266420187,0 32.78443236652877,23.17612315617041,0 32.78443236652877,23.17357359902069,0 32.78443236652877,23.1710239927569,0 32.78443236652877,23.16847433738315,0 32.78443236652877,23.16592463290352,0 32.78443236652877,23.16337487932221,0 32.78443236652877,23.16082507664333,0 32.78167473003621,23.15827522487097,0 32.77891709354365,23.15572532400931,0 32.77615945705114,23.15317537406244,0 32.77340182055858,23.1506253750345,0 32.77064418406602,23.14807532692966,0 32.76788654757347,23.14552522975204,0 32.76512891108091,23.14297508350571,0 32.7623712745884,23.1404248881949,0 32.75961363809584,23.13787464382366,0 32.75685600160328,23.13787464382366,0 32.75409836511073,23.13532435039619,0 32.75134072861817,23.13277400791658,0 32.74858309212561,23.13022361638897,0 32.7458254556331,23.12767317581756,0 32.74306781914054,23.12512268620641,0 32.74031018264799,23.12257214755965,0 32.73755254615543,23.12002155988147,0 32.73479490966291,23.11747092317598,0 32.73203727317031,23.11492023744735,0 32.7292796366778,23.11236950269965,0 32.7292796366778,23.10981871893712,0 32.7292796366778,23.10726788616379,0 32.7292796366778,23.10471700438391,0 32.72652200018524,23.10216607360154,0 32.72376436369269,23.09961509382084,0 32.72100672720013,23.09706406504598,0 32.71824909070757,23.09451298728107,0 32.71549145421506,23.09196186053022,0 32.7127338177225,23.08941068479767,0 32.7127338177225,23.0868594600875,0 32.70997618122995,23.0868594600875,0 32.70721854473739,23.08430818640387,0 32.70446090824483,23.08175686375088,0 32.70446090824483,23.07920549213275,0 32.70446090824483,23.07665407155358,0 32.70170327175232,23.07410260201753,0 32.69894563525976,23.07155108352871,0 32.69894563525976,23.06899951609134,0 32.69894563525976,23.06644789970951,0 32.69894563525976,23.0638962343874,0 32.69894563525976,23.06134452012914,0 32.69894563525976,23.05879275693887,0 32.69894563525976,23.05624094482074,0 32.6961879987672,23.0536890837789,0 32.6961879987672,23.0511371738176,0 32.6961879987672,23.04858521494082,0 32.6961879987672,23.04603320715281,0 32.6961879987672,23.04348115045768,0 32.6961879987672,23.04092904485966,0 32.6961879987672,23.03837689036285,0 32.69343036227465,23.03582468697138,0 32.69067272578209,23.03327243468946,0 32.68791508928958,23.03072013352117,0 32.68515745279701,23.0281677834707,0 32.68239981630446,23.02561538454225,0 32.68239981630446,23.02306293673989,0 32.68239981630446,23.02051044006786,0 32.68239981630446,23.01795789453033,0 32.67964217981191,23.01540530013135,0 32.67688454331939,23.01285265687514,0 32.67412690682684,23.01029996476585,0 32.67136927033424,23.01029996476585,0 32.66861163384168,23.00774722380763,0 32.66585399734916,23.00519443400469,0 32.66309636085665,23.00264159536113,0 32.66033872436405,23.00008870788112,0 32.65758108787149,22.99753577156885,0 32.65482345137894,22.99498278642844,0 32.65206581488642,22.99242975246408,0 32.64930817839387,22.98987666967994,0 32.64930817839387,22.98732353808016,0 32.64930817839387,22.98477035766891,0 32.64930817839387,22.98221712845034,0 32.64930817839387,22.97966385042865,0 32.64930817839387,22.97711052360795,0 32.64930817839387,22.97455714799249,0 32.64930817839387,22.97200372358629,0 32.64930817839387,22.96945025039372,0 32.64930817839387,22.96689672841877,0 32.64930817839387,22.96434315766565,0 32.64655054190131,22.96178953813857,0 32.64655054190131,22.95923586984171,0 32.64655054190131,22.95668215277917,0 32.64379290540875,22.95412838695512,0 32.64103526891623,22.9515745723738,0 32.63827763242368,22.94902070903935,0 32.63551999593113,22.94646679695593,0 32.63276235943857,22.94391283612767,0 32.63000472294601,22.9413588265588,0 32.62724708645349,22.93880476825351,0 32.62448944996094,22.93625066121588,0 32.62173181346838,22.93369650545015,0 32.62173181346838,22.93114230096052,0 32.62173181346838,22.92858804775106,0 32.61897417697583,22.92603374582605,0 32.61621654048327,22.9234793951896,0 32.61345890399071,22.9234793951896,0 32.61070126749816,22.9234793951896,0 32.60794363100564,22.92092499584595,0 32.60518599451309,22.91837054779919,0 32.60242835802052,22.91581605105357,0 32.59967072152797,22.91326150561319,0 32.59691308503542,22.91070691148228,0 32.5941554485429,22.90815226866503,0 32.59139781205035,22.90559757716561,0 32.58864017555779,22.90304283698812,0 32.58588253906523,22.90048804813685,0 32.58312490257271,22.89793321061591,0 32.58036726608016,22.89537832442949,0 32.5776096295876,22.89282338958181,0 32.5776096295876,22.890268406077,0 32.5776096295876,22.88771337391928,0 32.5776096295876,22.88515829311278,0 32.5776096295876,22.88260316366176,0 32.5776096295876,22.88004798557033,0 32.5776096295876,22.87749275884272,0 32.5776096295876,22.87493748348309,0 32.5776096295876,22.87238215949561,0 32.5776096295876,22.86982678688446,0 32.5776096295876,22.86727136565387,0 32.5776096295876,22.86471589580802,0 32.5776096295876,22.86216037735109,0 32.574851993095,22.85960481028721,0 32.57209435660249,22.85704919462064,0 32.57209435660249,22.85449353035551,0 32.57209435660249,22.85193781749608,0 32.57209435660249,22.84938205604645,0 32.57209435660249,22.84682624601088,0 32.57209435660249,22.84427038739353,0 32.57209435660249,22.84171448019856,0 32.57209435660249,22.8391585244302,0 32.57209435660249,22.83660252009262,0 32.57209435660249,22.83404646719008,0 32.57209435660249,22.83149036572667,0 32.57209435660249,22.82893421570666,0 32.57209435660249,22.82637801713417,0 32.57209435660249,22.82382177001347,0 32.57209435660249,22.82126547434869,0 32.57209435660249,22.81870913014401,0 32.57209435660249,22.81615273740372,0 32.56933672010997,22.81359629613196,0 32.56933672010997,22.81103980633287,0 32.56933672010997,22.80848326801075,0 32.56933672010997,22.80592668116972,0 32.56933672010997,22.80337004581402,0 32.56657908361741,22.8008133619478,0 32.56657908361741,22.79825662957531,0 32.56657908361741,22.79569984870072,0 32.56657908361741,22.79314301932822,0 32.56657908361741,22.79058614146207,0 32.56657908361741,22.78802921510634,0 32.56657908361741,22.7854722402654,0 32.56382144712482,22.78291521694332,0 32.56382144712482,22.78035814514434,0 32.56382144712482,22.77780102487269,0 32.56106381063226,22.77524385613249,0 32.55830617413974,22.77268663892806,0 32.55554853764719,22.77012937326351,0 32.55279090115464,22.76757205914308,0 32.55003326466208,22.76501469657098,0 32.54727562816956,22.76245728555138,0 32.544517991677,22.75989982608854,0 32.54176035518445,22.7573423181866,0 32.53900271869189,22.7573423181866,0 32.53624508219934,22.75478476184985,0 32.53348744570682,22.75222715708239,0 32.53072980921426,22.74966950388856,0 32.5279721727217,22.74711180227242,0 32.52521453622915,22.74455405223829,0 32.5224568997366,22.74199625379028,0 32.51969926324408,22.74199625379028,0 32.51694162675152,22.74199625379028,0 32.51418399025896,22.74199625379028,0 32.51142635376641,22.73943840693272,0 32.50866871727385,22.73688051166972,0 32.50591108078134,22.73688051166972,0 32.50315344428878,22.73432256800552,0 32.50039580779622,22.73176457594435,0 32.49763817130366,22.73176457594435,0 32.49488053481111,22.72920653549037,0 32.49212289831856,22.7266484466479,0 32.48936526182604,22.72409030942101,0 32.48660762533348,22.72153212381398,0 32.48384998884092,22.71897388983105,0 32.48109235234837,22.71897388983105,0 32.47833471585581,22.71641560747641,0 32.47557707936325,22.71385727675422,0 32.47281944287074,22.71129889766876,0 32.47006180637818,22.71129889766876,0 32.46730416988563,22.70874047022422,0 32.46454653339307,22.70618199442488,0 32.46178889690052,22.70362347027482,0 32.459031260408,22.70106489777839,0 32.45627362391544,22.70106489777839,0 32.45627362391544,22.69850627693971,0 32.45351598742288,22.69594760776306,0 32.45075835093033,22.69338889025263,0 32.44800071443781,22.69083012441261,0 32.44524307794521,22.69083012441261,0 32.44248544145266,22.68827131024726,0 32.43972780496014,22.68571244776076,0 32.43697016846759,22.68315353695739,0 32.43421253197503,22.68059457784134,0 32.43145489548247,22.67803557041682,0 32.42869725898992,22.67547651468806,0 32.42593962249736,22.67291741065925,0 32.42318198600485,22.67291741065925,0 32.42318198600485,22.67035825833467,0 32.42042434951229,22.66779905771849,0 32.41766671301973,22.66523980881493,0 32.41490907652717,22.66268051162827,0 32.41215144003466,22.66012116616271,0 32.4093938035421,22.65756177242245,0 32.40663616704955,22.65500233041168,0 32.40663616704955,22.65244284013476,0 32.40663616704955,22.64988330159576,0 32.40387853055699,22.64732371479901,0 32.40112089406443,22.64476407974865,0 32.39836325757192,22.64476407974865,0 32.39836325757192,22.64220439644898,0 32.39560562107932,22.63964466490421,0 32.39284798458681,22.63708488511859,0 32.39009034809425,22.63452505709628,0 32.38733271160173,22.63452505709628,0 32.38457507510914,22.63196518084155,0 32.38181743861658,22.62940525635864,0 32.37905980212406,22.62684528365178,0 32.37630216563151,22.62428526272513,0 32.37354452913895,22.62428526272513,0 32.37078689264639,22.62172519358302,0 32.36802925615387,22.61916507622967,0 32.36527161966132,22.61660491066923,0 32.36527161966132,22.61404469690596,0 32.36251398316877,22.61404469690596,0 32.35975634667621,22.61404469690596,0 32.35699871018365,22.61404469690596,0 32.35424107369113,22.61404469690596,0 32.35148343719858,22.61404469690596,0 32.34872580070602,22.61404469690596,0 32.34596816421343,22.61404469690596,0 32.34321052772091,22.61404469690596,0 32.3404528912284,22.61404469690596,0 32.33769525473584,22.61404469690596,0 32.33493761824325,22.61404469690596,0 32.33217998175073,22.61404469690596,0 32.32942234525817,22.61404469690596,0 32.32666470876566,22.61404469690596,0 32.32390707227306,22.61660491066923,0 32.3211494357805,22.61660491066923,0 32.31839179928799,22.61660491066923,0 32.31563416279543,22.61916507622967,0 32.31287652630287,22.62172519358302,0 32.31011888981031,22.62428526272513,0 32.30736125331776,22.62684528365178,0 32.30460361682524,22.62940525635864,0 32.30184598033269,22.63196518084155,0 32.29908834384013,22.63452505709628,0 32.29633070734757,22.63708488511859,0 32.29357307085506,22.63964466490421,0 32.2908154343625,22.64220439644898,0 32.28805779786995,22.64220439644898,0 32.28805779786995,22.64476407974865,0 32.28530016137739,22.64732371479901,0 32.28254252488483,22.64988330159576,0 32.27978488839231,22.65244284013476,0 32.27702725189972,22.65500233041168,0 32.27426961540721,22.65756177242245,0 32.27151197891465,22.66012116616271,0 32.26875434242209,22.66012116616271,0 32.26599670592953,22.66268051162827,0 32.26323906943698,22.66523980881493,0 32.26048143294446,22.66779905771849,0 32.26048143294446,22.67035825833467,0 32.25772379645191,22.67291741065925,0 32.25496615995935,22.67547651468806,0 32.25496615995935,22.67803557041682,0 32.25496615995935,22.68059457784134,0 32.25496615995935,22.68315353695739,0 32.25496615995935,22.68571244776076,0 32.25496615995935,22.68827131024726,0 32.25220852346679,22.69083012441261,0 32.24945088697424,22.69338889025263,0 32.24669325048172,22.69338889025263,0 32.24393561398917,22.69594760776306,0 32.2411779774966,22.69850627693971,0 32.23842034100405,22.70106489777839,0 32.2356627045115,22.70362347027482,0 32.2356627045115,22.70618199442488,0 32.2356627045115,22.70874047022422,0 32.23290506801898,22.71129889766876,0 32.23014743152642,22.71385727675422,0 32.22738979503382,22.71385727675422,0 32.22463215854131,22.71641560747641,0 32.22187452204875,22.71897388983105,0 32.21911688555623,22.72153212381398,0 32.21635924906364,22.72409030942101,0 32.21360161257108,22.7266484466479,0 32.21084397607856,22.7266484466479,0 32.20808633958601,22.7266484466479,0 32.20532870309346,22.7266484466479,0 32.2025710666009,22.7266484466479,0 32.19981343010838,22.72920653549037,0 32.19705579361582,22.73176457594435,0 32.19429815712327,22.73432256800552,0 32.19154052063071,22.73688051166972,0 32.18878288413816,22.73943840693272,0 32.1860252476456,22.74199625379028,0 32.18326761115308,22.74199625379028,0 32.18050997466052,22.74455405223829,0 32.17775233816797,22.74711180227242,0 32.17499470167542,22.74966950388856,0 32.17223706518286,22.74966950388856,0 32.16947942869034,22.74966950388856,0 32.16672179219778,22.74966950388856,0 32.16396415570523,22.74966950388856,0 32.16120651921267,22.74966950388856,0 32.15844888272016,22.74966950388856,0 32.15569124622756,22.74711180227242,0 32.15293360973504,22.74711180227242,0 32.15017597324249,22.74711180227242,0 32.14741833674993,22.74711180227242,0 32.14466070025738,22.74711180227242,0 32.14190306376481,22.74711180227242,0 32.1391454272723,22.74711180227242,0 32.13638779077974,22.74455405223829,0 32.13363015428719,22.74199625379028,0 32.13087251779464,22.73943840693272,0 32.12811488130207,22.73688051166972,0 32.12535724480956,22.73432256800552,0 32.122599608317,22.73432256800552,0 32.11984197182445,22.73432256800552,0 32.11708433533189,22.73432256800552,0 32.11432669883933,22.73432256800552,0 32.11156906234682,22.73432256800552,0 32.10881142585422,22.73176457594435,0 32.10605378936167,22.72920653549037,0 32.10329615286915,22.72920653549037,0 32.10053851637663,22.7266484466479,0 32.09778087988403,22.7266484466479,0 32.09502324339148,22.72409030942101,0 32.09226560689893,22.72153212381398,0 32.08950797040641,22.72153212381398,0 32.08675033391386,22.71897388983105,0 32.08399269742129,22.71641560747641,0 32.08123506092874,22.71641560747641,0 32.07847742443618,22.71641560747641,0 32.07571978794367,22.71385727675422,0 32.07296215145111,22.71129889766876,0 32.07020451495855,22.70874047022422,0 32.067446878466,22.70618199442488,0 32.06468924197348,22.70362347027482,0 32.06193160548092,22.70106489777839,0 32.05917396898837,22.69850627693971,0 32.05641633249581,22.69594760776306,0 32.05365869600325,22.69338889025263,0 32.05090105951074,22.69083012441261,0 32.04814342301815,22.69083012441261,0 32.04538578652563,22.68827131024726,0 32.04262815003307,22.68571244776076,0 32.03987051354051,22.68315353695739,0 32.03711287704796,22.68315353695739,0 32.0343552405554,22.68059457784134,0 32.03159760406288,22.68059457784134,0 32.02883996757033,22.67803557041682,0 32.02608233107777,22.67547651468806,0 32.02332469458521,22.67547651468806,0 32.02056705809266,22.67291741065925,0 32.01780942160014,22.67035825833467,0 32.01505178510759,22.67035825833467,0 32.01229414861503,22.66779905771849,0 32.01229414861503,22.66523980881493,0 32.00953651212247,22.66268051162827,0 32.00677887562992,22.66012116616271,0 32.0040212391374,22.66012116616271,0 32.00126360264485,22.65756177242245,0 32.00126360264485,22.65500233041168,0 31.99850596615225,22.65500233041168,0 31.99574832965973,22.65244284013476,0 31.99299069316718,22.65244284013476,0 31.99023305667466,22.64988330159576,0 31.98747542018207,22.64732371479901,0 31.98471778368951,22.64732371479901,0 31.98196014719699,22.64732371479901,0 31.97920251070443,22.64476407974865,0 31.97644487421188,22.64220439644898,0 31.97368723771932,22.63964466490421,0 31.97092960122681,22.63708488511859,0 31.96817196473425,22.63452505709628,0 31.96541432824169,22.63196518084155,0 31.96265669174914,22.62940525635864,0 31.95989905525658,22.62684528365178,0 31.95714141876406,22.62428526272513,0 31.95438378227151,22.62172519358302,0 31.95162614577895,22.61916507622967,0 31.9488685092864,22.61660491066923,0 31.94611087279384,22.61404469690596,0 31.94335323630132,22.61404469690596,0 31.94059559980872,22.61148443494413,0 31.93783796331621,22.608924124788,0 31.93508032682365,22.6063637664417,0 31.9323226903311,22.60380335990959,0 31.92956505383854,22.60124290519582,0 31.92956505383854,22.59868240230459,0 31.92680741734598,22.59612185124025,0 31.92404978085347,22.59356125200692,0 31.92129214436091,22.59356125200692,0 31.91853450786835,22.59100060460892,0 31.9157768713758,22.58843990905049,0 31.9157768713758,22.58587916533577,0 31.91301923488324,22.58331837346909,0 31.91026159839073,22.58075753345465,0 31.90750396189817,22.57819664529672,0 31.90474632540561,22.57563570899953,0 31.90198868891306,22.57307472456729,0 31.8992310524205,22.57051369200423,0 31.89647341592799,22.56795261131463,0 31.89371577943543,22.56539148250272,0 31.89095814294283,22.56539148250272,0 31.89095814294283,22.56283030557278,0 31.88820050645031,22.56026908052897,0 31.88544286995776,22.55770780737556,0 31.88268523346524,22.55514648611684,0 31.87992759697265,22.55514648611684,0 31.87716996048013,22.55258511675703,0 31.87716996048013,22.55002369930033,0 
					</coordinates>
				</LineString>
			</Placemark>
			<Placemark>
				<styleUrl>#style2</styleUrl>
				<ExtendedData>
					<SchemaData schemaUrl="#S_riv_network_IIIIDDDDDDDIIII">
						<SimpleData name="LINKNO">1105</SimpleData>
						<SimpleData name="Channel">35</SimpleData>
						<SimpleData name="ChannelR">34</SimpleData>
						<SimpleData name="Subbasin">143</SimpleData>
						<SimpleData name="AreaC">3.35514e+08</SimpleData>
						<SimpleData name="Len2">47040.7</SimpleData>
						<SimpleData name="Slo2">0</SimpleData>
						<SimpleData name="Wid2">10617.4</SimpleData>
						<SimpleData name="Dep2">52.9941</SimpleData>
						<SimpleData name="MinEl">179</SimpleData>
						<SimpleData name="MaxEl">179</SimpleData>
						<SimpleData name="Reservoir">0</SimpleData>
						<SimpleData name="Pond">0</SimpleData>
						<SimpleData name="LakeIn">0</SimpleData>
						<SimpleData name="LakeOut">0</SimpleData>
					</SchemaData>
				</ExtendedData>
				<LineString>
					<coordinates>
						31.87716996048013,22.55002369930033,0 31.87716996048013,22.54746223375106,0 31.87716996048013,22.54490072011338,0 31.87441232398757,22.54233915839165,0 31.87165468749502,22.53977754858997,0 31.87165468749502,22.53721589071267,0 31.87165468749502,22.53465418476402,0 31.87165468749502,22.53209243074823,0 31.87165468749502,22.52953062866951,0 31.87165468749502,22.52696877853221,0 31.87165468749502,22.52440688034046,0 31.87165468749502,22.52184493409858,0 31.87165468749502,22.51928293981083,0 31.87165468749502,22.51672089748141,0 31.87165468749502,22.51415880711467,0 31.87165468749502,22.51159666871475,0 31.87165468749502,22.50903448228593,0 31.87165468749502,22.50647224783244,0 31.87165468749502,22.5039099653586,0 31.86889705100246,22.50134763486862,0 31.86889705100246,22.49878525636676,0 31.8661394145099,22.4962228298573,0 31.8661394145099,22.49366035534448,0 31.8661394145099,22.49109783283249,0 31.8661394145099,22.48853526232566,0 31.8661394145099,22.48597264382822,0 31.8661394145099,22.48340997734444,0 31.86338177801735,22.4808472628786,0 31.86338177801735,22.47828450043487,0 31.86062414152483,22.47572169001758,0 31.85786650503228,22.47315883163099,0 31.85510886853972,22.47315883163099,0 31.85235123204716,22.47315883163099,0 31.84959359555464,22.47059592527933,0 31.84683595906209,22.46803297096687,0 31.84407832256953,22.46803297096687,0 31.84132068607698,22.46546996869789,0 31.83856304958442,22.46546996869789,0 31.8358054130919,22.46290691847655,0 31.83304777659935,22.46034382030724,0 31.83029014010675,22.45778067419421,0 31.82753250361424,22.4552174801416,0 31.82477486712168,22.4552174801416,0 31.82201723062916,22.45265423815382,0 31.81925959413657,22.45009094823502,0 31.81650195764405,22.44752761038951,0 31.81374432115149,22.44496422462158,0 31.81098668465894,22.44240079093542,0 31.80822904816638,22.43983730933539,0 31.80547141167382,22.43727377982568,0 31.80271377518131,22.43727377982568,0 31.79995613868875,22.43471020241057,0 31.7971985021962,22.43214657709434,0 31.79444086570364,22.42958290388126,0 31.79168322921108,22.42958290388126,0 31.78892559271857,22.42958290388126,0 31.78616795622601,22.42701918277557,0 31.78341031973346,22.42701918277557,0 31.7806526832409,22.42701918277557,0 31.77789504674834,22.42445541378159,0 31.77513741025582,22.42445541378159,0 31.77237977376323,22.42445541378159,0 31.76962213727067,22.42189159690351,0 31.76686450077815,22.41932773214565,0 31.7641068642856,22.41676381951225,0 31.76134922779304,22.41676381951225,0 31.75859159130049,22.41676381951225,0 31.75583395480793,22.41419985900762,0 31.75307631831541,22.41419985900762,0 31.75031868182286,22.41163585063604,0 31.7475610453303,22.41163585063604,0 31.74480340883775,22.40907179440171,0 31.74204577234523,22.40650769030893,0 31.73928813585267,22.40394353836201,0 31.73653049936011,22.40137933856515,0 31.73377286286756,22.39881509092269,0 31.73377286286756,22.39625079543885,0 31.731015226375,22.39368645211797,0 31.72825758988249,22.39112206096426,0 31.72549995338993,22.38855762198197,0 31.72274231689737,22.38599313517546,0 31.71998468040482,22.38342860054892,0 31.71722704391226,22.38086401810671,0 31.71446940741975,22.38086401810671,0 31.71171177092715,22.37829938785307,0 31.70895413443463,22.37573470979227,0 31.70895413443463,22.37316998392858,0 31.70619649794208,22.37060521026625,0 31.70343886144952,22.37060521026625,0 31.70068122495696,22.37060521026625,0 31.69792358846441,22.36804038880963,0 31.69516595197189,22.36547551956292,0 31.69240831547933,22.36291060253048,0 31.68965067898678,22.36034563771649,0 31.68689304249422,22.35778062512532,0 31.68413540600167,22.35521556476121,0 31.68137776950915,22.35521556476121,0 31.67862013301659,22.35265045662847,0 31.67586249652404,22.35008530073129,0 31.67310486003148,22.34752009707409,0 31.67034722353893,22.34495484566104,0 31.66758958704641,22.34238954649646,0 31.66483195055385,22.33982419958465,0 31.66207431406125,22.33725880492986,0 31.65931667756874,22.33725880492986,0 31.65655904107618,22.33469336253642,0 31.65380140458367,22.33212787240852,0 31.65104376809107,22.3295623345506,0 31.64828613159855,22.3295623345506,0 31.645528495106,22.32699674896678,0 31.64277085861344,22.32443111566145,0 31.64001322212088,22.3218654346389,0 31.63725558562833,22.31929970590335,0 31.63449794913581,22.31673392945912,0 31.63174031264326,22.31416810531049,0 31.6289826761507,22.31416810531049,0 31.62622503965814,22.31160223346178,0 31.62346740316558,22.30903631391722,0 31.62070976667303,22.30647034668117,0 31.61795213018051,22.30390433175787,0 31.61519449368796,22.30133826915159,0 31.6124368571954,22.30133826915159,0 31.6124368571954,22.29877215886664,0 31.60967922070284,22.2962060009074,0 
					</coordinates>
				</LineString>
			</Placemark>
			<Placemark>
				<styleUrl>#style2</styleUrl>
				<ExtendedData>
					<SchemaData schemaUrl="#S_riv_network_IIIIDDDDDDDIIII">
						<SimpleData name="LINKNO">1097</SimpleData>
						<SimpleData name="Channel">36</SimpleData>
						<SimpleData name="ChannelR">35</SimpleData>
						<SimpleData name="Subbasin">145</SimpleData>
						<SimpleData name="AreaC">3.34729e+08</SimpleData>
						<SimpleData name="Len2">62836.5</SimpleData>
						<SimpleData name="Slo2">0</SimpleData>
						<SimpleData name="Wid2">10602.4</SimpleData>
						<SimpleData name="Dep2">52.9445</SimpleData>
						<SimpleData name="MinEl">179</SimpleData>
						<SimpleData name="MaxEl">179</SimpleData>
						<SimpleData name="Reservoir">0</SimpleData>
						<SimpleData name="Pond">0</SimpleData>
						<SimpleData name="LakeIn">0</SimpleData>
						<SimpleData name="LakeOut">0</SimpleData>
					</SchemaData>
				</ExtendedData>
				<LineString>
					<coordinates>
						31.60967922070284,22.2962060009074,0 31.60692158421033,22.293639795278,0 31.60416394771773,22.29107354198289,0 31.60140631122522,22.28850724102627,0 31.59864867473266,22.28850724102627,0 31.5958910382401,22.28594089241241,0 31.59313340174755,22.28337449614567,0 31.59313340174755,22.28080805223033,0 31.59037576525499,22.27824156067065,0 31.58761812876247,22.27567502147092,0 31.58486049226992,22.27310843463554,0 31.58210285577736,22.27054180016866,0 31.5793452192848,22.26797511807468,0 31.57658758279225,22.26540838835783,0 31.57382994629973,22.26284161102247,0 31.57107230980717,22.26027478607284,0 31.56831467331462,22.26027478607284,0 31.56555703682206,22.25770791351326,0 31.56555703682206,22.25514099334803,0 31.56279940032951,22.25257402558144,0 31.56004176383699,22.25000701021781,0 31.55728412734443,22.24743994726144,0 31.55452649085188,22.24743994726144,0 31.55176885435932,22.24487283671662,0 31.54901121786676,22.24230567858763,0 31.54901121786676,22.23973847287882,0 31.54625358137425,22.23717121959438,0 31.54349594488165,22.23717121959438,0 31.54073830838909,22.23460391873875,0 31.53798067189658,22.23203657031618,0 31.53522303540406,22.22946917433097,0 31.53522303540406,22.2269017307874,0 31.53246539891147,22.22433423968983,0 31.52970776241891,22.2217667010425,0 31.52695012592635,22.21919911484973,0 31.52419248943384,22.2166314811159,0 31.52143485294128,22.21406379984525,0 31.51867721644873,22.21406379984525,0 31.51867721644873,22.21149607104203,0 31.51591957995617,22.20892829471067,0 31.51316194346365,22.20636047085536,0 31.5104043069711,22.20379259948054,0 31.50764667047854,22.20122468059037,0 31.50488903398598,22.20122468059037,0 31.50213139749343,22.19865671418929,0 31.49937376100091,22.19608870028153,0 31.49661612450835,22.1935206388714,0 31.49661612450835,22.19095252996327,0 31.4938584880158,22.19095252996327,0 31.49110085152324,22.18838437356141,0 31.49110085152324,22.1858161696701,0 31.48834321503072,22.1858161696701,0 31.48558557853817,22.18324791829374,0 31.48558557853817,22.18067961943651,0 31.48282794204557,22.17811127310286,0 31.48007030555306,22.17811127310286,0 31.4773126690605,22.17554287929698,0 31.47455503256794,22.17297443802332,0 31.47455503256794,22.17040594928606,0 31.47179739607539,22.16783741308961,0 31.46903975958287,22.16783741308961,0 31.46628212309032,22.16526882943823,0 31.46352448659776,22.16270019833626,0 31.4607668501052,22.16013151978803,0 31.45800921361264,22.16013151978803,0 31.45525157712013,22.16013151978803,0 31.45249394062757,22.15756279379779,0 31.44973630413502,22.15499402036999,0 31.44697866764246,22.1524251995088,0 31.4442210311499,22.1524251995088,0 31.44146339465739,22.14985633121859,0 31.43870575816483,22.14728741550368,0 31.43594812167223,22.14471845236842,0 31.43319048517972,22.14214944181709,0 31.43043284868716,22.13958038385405,0 31.42767521219461,22.13958038385405,0 31.42491757570205,22.13701127848357,0 31.42215993920949,22.13444212571,0 31.41940230271697,22.13187292553767,0 31.41940230271697,22.1293036779709,0 31.41940230271697,22.12673438301391,0 31.41940230271697,22.12416504067118,0 31.41940230271697,22.12159565094696,0 31.41664466622442,22.1190262138456,0 31.41388702973186,22.11645672937136,0 31.41112939323931,22.11388719752863,0 31.41112939323931,22.11131761832165,0 31.40837175674675,22.11131761832165,0 31.40561412025423,22.10874799175489,0 31.40285648376168,22.10617831783256,0 31.40009884726912,22.10360859655903,0 31.39734121077657,22.10103882793857,0 31.39458357428405,22.09846901197558,0 31.39182593779149,22.09589914867438,0 31.38906830129894,22.09332923803924,0 31.38906830129894,22.09075928007453,0 31.38631066480638,22.08818927478458,0 31.38355302831382,22.08818927478458,0 31.38355302831382,22.08561922217374,0 31.38079539182127,22.0830491222463,0 31.37803775532875,22.0830491222463,0 31.37803775532875,22.08047897500659,0 31.37528011883619,22.07790878045895,0 31.37252248234364,22.07790878045895,0 31.36976484585108,22.07533853860776,0 31.36700720935857,22.07533853860776,0 31.36424957286597,22.07276824945724,0 31.36424957286597,22.07019791301184,0 31.36424957286597,22.06762752927582,0 31.36149193637345,22.06505709825355,0 31.3587342998809,22.06248661994938,0 31.35597666338834,22.05991609436755,0 31.35321902689579,22.05734552151254,0 31.35046139040323,22.05477490138857,0 31.34770375391067,22.05220423399997,0 31.34770375391067,22.04963351935118,0 31.34770375391067,22.04706275744643,0 31.34494611741815,22.04449194829012,0 31.34494611741815,22.04192109188655,0 31.34494611741815,22.03935018824006,0 31.34494611741815,22.03677923735504,0 31.34494611741815,22.0342082392358,0 31.34494611741815,22.03163719388662,0 31.34494611741815,22.02906610131194,0 31.34494611741815,22.02649496151606,0 31.3421884809256,22.02392377450325,0 31.3421884809256,22.02135254027799,0 31.3421884809256,22.0187812588445,0 31.3421884809256,22.0162099302072,0 31.3421884809256,22.01363855437039,0 31.3421884809256,22.0110671313384,0 31.3421884809256,22.00849566111561,0 31.3421884809256,22.00592414370636,0 31.3421884809256,22.00335257911501,0 31.3421884809256,22.00078096734583,0 31.33943084443304,21.99820930840328,0 31.33943084443304,21.99563760229157,0 31.33667320794049,21.9930658490152,0 31.33667320794049,21.99049404857834,0 31.33667320794049,21.98792220098549,0 31.33667320794049,21.98535030624096,0 31.33667320794049,21.98277836434906,0 31.33391557144797,21.98020637531415,0 31.33115793495541,21.97763433914059,0 31.33115793495541,21.97506225583273,0 31.33115793495541,21.97249012539493,0 31.33115793495541,21.96991794783155,0 31.33115793495541,21.9673457231469,0 31.33115793495541,21.96477345134529,0 31.33115793495541,21.96220113243122,0 31.32840029846286,21.95962876640891,0 31.32840029846286,21.9570563532828,0 31.3256426619703,21.95448389305717,0 31.32288502547775,21.95448389305717,0 31.32288502547775,21.95191138573644,0 31.32288502547775,21.9493388313249,0 31.32288502547775,21.94676622982691,0 31.32288502547775,21.94419358124691,0 31.32288502547775,21.94162088558916,0 31.32288502547775,21.9390481428581,0 31.32012738898523,21.93647535305798,0 31.31736975249267,21.93390251619326,0 31.31461211600008,21.93132963226823,0 31.31461211600008,21.92875670128728,0 31.31185447950756,21.92618372325477,0 31.309096843015,21.92361069817505,0 31.30633920652244,21.92103762605252,0 31.30358157002989,21.91846450689145,0 
					</coordinates>
				</LineString>
			</Placemark>
			<Placemark>
				<styleUrl>#style2</styleUrl>
				<ExtendedData>
					<SchemaData schemaUrl="#S_riv_network_IIIIDDDDDDDIIII">
						<SimpleData name="LINKNO">1089</SimpleData>
						<SimpleData name="Channel">37</SimpleData>
						<SimpleData name="ChannelR">36</SimpleData>
						<SimpleData name="Subbasin">156</SimpleData>
						<SimpleData name="AreaC">3.33251e+08</SimpleData>
						<SimpleData name="Len2">103164</SimpleData>
						<SimpleData name="Slo2">0</SimpleData>
						<SimpleData name="Wid2">10574.3</SimpleData>
						<SimpleData name="Dep2">52.8509</SimpleData>
						<SimpleData name="MinEl">179</SimpleData>
						<SimpleData name="MaxEl">180</SimpleData>
						<SimpleData name="Reservoir">0</SimpleData>
						<SimpleData name="Pond">0</SimpleData>
						<SimpleData name="LakeIn">0</SimpleData>
						<SimpleData name="LakeOut">0</SimpleData>
					</SchemaData>
				</ExtendedData>
				<LineString>
					<coordinates>
						31.30358157002989,21.91846450689145,0 31.30082393353733,21.91846450689145,0 31.29806629704482,21.91589134069626,0 31.29530866055226,21.91331812747132,0 31.2925510240597,21.91074486722096,0 31.28979338756715,21.90817155994957,0 31.28703575107459,21.90559820566147,0 31.28427811458208,21.90559820566147,0 31.28152047808952,21.90302480436109,0 31.27876284159696,21.90045135605276,0 31.27600520510441,21.89787786074078,0 31.27324756861185,21.89530431842961,0 31.27048993211933,21.89273072912358,0 31.26773229562674,21.89015709282707,0 31.26497465913422,21.88758340954442,0 31.26221702264166,21.88500967927999,0 31.25945938614915,21.88243590203817,0 31.25670174965655,21.88243590203817,0 31.253944113164,21.87986207782334,0 31.25118647667148,21.87728820663979,0 31.24842884017892,21.87471428849201,0 31.24567120368637,21.87471428849201,0 31.24291356719381,21.87471428849201,0 31.2401559307013,21.87214032338428,0 31.23739829420874,21.86956631132098,0 31.23464065771618,21.86699225230652,0 31.23188302122362,21.86699225230652,0 31.22912538473107,21.86441814634522,0 31.22636774823855,21.86184399344146,0 31.223610111746,21.85926979359966,0 31.22085247525344,21.85669554682416,0 31.21809483876088,21.85412125311927,0 31.21533720226833,21.85154691248948,0 31.21257956577581,21.84897252493906,0 31.20982192928325,21.84897252493906,0 31.20706429279066,21.84639809047242,0 31.20706429279066,21.84382360909398,0 31.20706429279066,21.84124908080806,0 31.20430665629814,21.83867450561902,0 31.20154901980559,21.83609988353129,0 31.19879138331307,21.8335252145492,0 31.19603374682047,21.83095049867717,0 31.19327611032791,21.82837573591949,0 31.19327611032791,21.82580092628071,0 31.19327611032791,21.82322606976503,0 31.19327611032791,21.82065116637688,0 31.19603374682047,21.81807621612062,0 31.19879138331307,21.81550121900073,0 31.19603374682047,21.81292617502152,0 31.19327611032791,21.81035108418736,0 31.1905184738354,21.80777594650259,0 31.1905184738354,21.80520076197169,0 31.1905184738354,21.80262553059898,0 31.1905184738354,21.80005025238886,0 31.1905184738354,21.79747492734572,0 31.19327611032791,21.79489955547388,0 31.19327611032791,21.79232413677781,0 31.19327611032791,21.78974867126184,0 31.19327611032791,21.7871731589304,0 31.19327611032791,21.7845975997878,0 31.19327611032791,21.78202199383848,0 31.19327611032791,21.77944634108684,0 31.19327611032791,21.7768706415372,0 31.19327611032791,21.77429489519402,0 31.19327611032791,21.77171910206168,0 31.19327611032791,21.76914326214451,0 31.19327611032791,21.76656737544689,0 31.19327611032791,21.76399144197329,0 31.19327611032791,21.76141546172806,0 31.19327611032791,21.75883943471555,0 31.19327611032791,21.75626336094026,0 31.19327611032791,21.75368724040641,0 31.19327611032791,21.75111107311851,0 31.1905184738354,21.74853485908098,0 31.1905184738354,21.74595859829811,0 31.1905184738354,21.74338229077435,0 31.18776083734284,21.7408059365141,0 31.18500320085029,21.73822953552171,0 31.18224556435773,21.73565308780162,0 31.17948792786517,21.73307659335819,0 31.17948792786517,21.7305000521958,0 31.17673029137266,21.72792346431894,0 31.17673029137266,21.72534682973189,0 31.17673029137266,21.72277014843908,0 31.1739726548801,21.72019342044495,0 31.1739726548801,21.71761664575385,0 31.1739726548801,21.71503982437017,0 31.1739726548801,21.71246295629841,0 31.1739726548801,21.70988604154279,0 31.17121501838755,21.70730908010787,0 31.16845738189499,21.70473207199796,0 31.16569974540247,21.70473207199796,0 31.16294210890992,21.70215501721755,0 31.16018447241736,21.69957791577091,0 31.1574268359248,21.69700076766251,0 31.1574268359248,21.69442357289675,0 31.1574268359248,21.69184633147804,0 31.15466919943225,21.68926904341079,0 31.15466919943225,21.68669170869934,0 31.15466919943225,21.68411432734816,0 31.15466919943225,21.6815368993616,0 31.15466919943225,21.67895942474414,0 31.15466919943225,21.67638190350014,0 31.15466919943225,21.67380433563395,0 31.15466919943225,21.67122672115006,0 31.1574268359248,21.66864906005285,0 31.1574268359248,21.66607135234672,0 31.15466919943225,21.66607135234672,0 31.15191156293973,21.663493598036,0 31.14915392644718,21.66091579712527,0 31.14639628995462,21.65833794961877,0 31.14363865346206,21.65833794961877,0 31.14088101696951,21.65833794961877,0 31.13812338047695,21.65833794961877,0 31.13536574398439,21.65576005552102,0 31.13260810749188,21.65318211483638,0 31.12985047099932,21.65060412756924,0 31.12709283450677,21.65060412756924,0 31.12433519801421,21.65060412756924,0 31.12157756152165,21.65060412756924,0 31.11881992502914,21.64802609372403,0 31.11606228853658,21.64544801330517,0 31.11330465204402,21.64544801330517,0 31.11054701555147,21.64286988631711,0 31.11054701555147,21.64029171276418,0 31.10778937905891,21.63771349265086,0 31.10503174256639,21.63771349265086,0 31.10227410607384,21.63513522598146,0 31.09951646958124,21.6325569127605,0 31.09951646958124,21.62997855299237,0 31.09675883308872,21.62740014668142,0 31.09400119659617,21.62482169383211,0 31.09400119659617,21.6222431944489,0 31.09124356010365,21.61966464853611,0 31.08848592361106,21.61708605609826,0 31.0857282871185,21.61450741713966,0 31.08297065062598,21.61192873166478,0 31.08297065062598,21.60934999967804,0 31.08297065062598,21.60677122118386,0 31.08021301413343,21.60419239618663,0 31.08021301413343,21.60161352469076,0 31.08021301413343,21.59903460670072,0 31.08021301413343,21.59645564222087,0 31.08021301413343,21.59387663125568,0 31.08021301413343,21.59129757380951,0 31.07745537764087,21.58871846988689,0 31.07745537764087,21.58613931949211,0 31.07745537764087,21.58356012262967,0 31.07745537764087,21.58098087930399,0 31.07469774114831,21.57840158951943,0 31.07469774114831,21.57582225328048,0 31.0719401046558,21.57324287059156,0 31.0719401046558,21.57066344145704,0 31.0719401046558,21.56808396588134,0 31.0719401046558,21.56550444386898,0 31.06918246816324,21.5629248754243,0 31.06642483167068,21.5629248754243,0 31.06366719517813,21.56034526055175,0 31.06090955868557,21.55776559925577,0 31.05815192219302,21.55518589154077,0 31.0553942857005,21.55260613741113,0 31.05263664920794,21.55002633687138,0 31.04987901271539,21.54744648992586,0 31.04712137622283,21.54486659657907,0 31.04436373973027,21.54228665683535,0 31.04160610323776,21.53970667069922,0 31.0388484667452,21.53712663817507,0 31.03609083025265,21.53712663817507,0 31.03333319376009,21.53712663817507,0 31.03057555726757,21.53454655926727,0 31.02781792077498,21.53196643398037,0 31.02506028428242,21.52938626231872,0 31.0223026477899,21.52938626231872,0 31.01954501129735,21.52938626231872,0 31.01678737480479,21.52938626231872,0 31.01402973831224,21.52938626231872,0 31.01127210181972,21.52938626231872,0 31.00851446532716,21.52938626231872,0 31.00575682883461,21.52938626231872,0 31.00299919234205,21.52938626231872,0 31.00024155584949,21.52938626231872,0 30.99748391935698,21.52680604428677,0 30.99472628286442,21.52422577988894,0 30.99196864637186,21.52422577988894,0 30.98921100987931,21.52164546912969,0 30.98645337338675,21.51906511201343,0 30.98369573689423,21.51648470854461,0 30.98093810040168,21.51390425872762,0 30.97818046390908,21.51132376256695,0 30.97818046390908,21.50874322006699,0 30.97542282741657,21.50616263123224,0 30.97266519092401,21.50358199606704,0 30.96990755443145,21.5010013145759,0 30.9671499179389,21.49842058676329,0 30.9671499179389,21.49583981263353,0 30.96439228144634,21.49325899219113,0 30.96163464495383,21.49067812544054,0 30.96163464495383,21.48809721238614,0 30.96163464495383,21.48551625303243,0 30.95887700846127,21.48293524738382,0 30.95887700846127,21.48035419544477,0 30.95887700846127,21.47777309721965,0 30.95887700846127,21.475191952713,0 30.95887700846127,21.47261076192921,0 30.95887700846127,21.47002952487271,0 30.96163464495383,21.46744824154798,0 30.96439228144634,21.46486691195939,0 30.96439228144634,21.46228553611151,0 30.9671499179389,21.45970411400863,0 30.96990755443145,21.45712264565535,0 30.97266519092401,21.45454113105599,0 30.97542282741657,21.45195957021505,0 30.97818046390908,21.44937796313694,0 30.98093810040168,21.44679630982617,0 30.98369573689423,21.44421461028714,0 30.98645337338675,21.44163286452428,0 30.98921100987931,21.43905107254212,0 30.99196864637186,21.43646923434496,0 30.99196864637186,21.43388734993741,0 30.99196864637186,21.43130541932382,0 30.99196864637186,21.42872344250867,0 30.99196864637186,21.42614141949643,0 30.99196864637186,21.42355935029146,0 30.98921100987931,21.42097723489832,0 30.98921100987931,21.4183950733214,0 30.98921100987931,21.41581286556514,0 30.98921100987931,21.4132306116341,0 30.98921100987931,21.41064831153259,0 30.98921100987931,21.40806596526513,0 30.98645337338675,21.4054835728362,0 30.98369573689423,21.40290113425014,0 30.98093810040168,21.40031864951156,0 30.97818046390908,21.39773611862482,0 30.97542282741657,21.39773611862482,0 30.97266519092401,21.39773611862482,0 30.96990755443145,21.39773611862482,0 30.9671499179389,21.39773611862482,0 30.96439228144634,21.39515354159443,0 30.96163464495383,21.39257091842475,0 30.95887700846127,21.38998824912033,0 30.95611937196871,21.38998824912033,0 30.95336173547615,21.38998824912033,0 30.9506040989836,21.38740553368562,0 30.94784646249108,21.38482277212499,0 30.94508882599852,21.38223996444295,0 30.94508882599852,21.37965711064403,0 30.94508882599852,21.37707421073259,0 30.94508882599852,21.37449126471309,0 30.94508882599852,21.37190827259005,0 30.94233118950597,21.3693252343679,0 30.94233118950597,21.36674215005114,0 30.93957355301341,21.36415901964416,0 30.9368159165209,21.36157584315141,0 30.93405828002834,21.35899262057745,0 30.93130064353574,21.35640935192669,0 30.92854300704323,21.35382603720356,0 30.92578537055067,21.35124267641255,0 30.92578537055067,21.34865926955815,0 30.92302773405816,21.3460758166448,0 30.92027009756556,21.3460758166448,0 30.917512461073,21.34349231767692,0 30.91475482458048,21.34090877265908,0 30.91199718808793,21.33832518159563,0 30.90923955159537,21.33574154449114,0 30.90923955159537,21.33315786134998,0 30.90923955159537,21.33057413217669,0 30.90648191510282,21.3279903569757,0 30.9037242786103,21.3279903569757,0 30.90096664211774,21.3279903569757,0 30.89820900562519,21.32540653575148,0 30.89545136913263,21.32282266850855,0 30.89269373264008,21.32023875525127,0 30.88993609614756,21.3176547959842,0 30.887178459655,21.3150707907118,0 30.887178459655,21.31248673943848,0 30.88442082316245,21.31248673943848,0 30.88166318666989,21.3099026421688,0 
					</coordinates>
				</LineString>
			</Placemark>
			<Placemark>
				<styleUrl>#style2</styleUrl>
				<ExtendedData>
					<SchemaData schemaUrl="#S_riv_network_IIIIDDDDDDDIIII">
						<SimpleData name="LINKNO">1081</SimpleData>
						<SimpleData name="Channel">38</SimpleData>
						<SimpleData name="ChannelR">37</SimpleData>
						<SimpleData name="Subbasin">160</SimpleData>
						<SimpleData name="AreaC">3.32194e+08</SimpleData>
						<SimpleData name="Len2">111067</SimpleData>
						<SimpleData name="Slo2">0.00900359</SimpleData>
						<SimpleData name="Wid2">10554.2</SimpleData>
						<SimpleData name="Dep2">52.7838</SimpleData>
						<SimpleData name="MinEl">180</SimpleData>
						<SimpleData name="MaxEl">188</SimpleData>
						<SimpleData name="Reservoir">0</SimpleData>
						<SimpleData name="Pond">0</SimpleData>
						<SimpleData name="LakeIn">0</SimpleData>
						<SimpleData name="LakeOut">0</SimpleData>
					</SchemaData>
				</ExtendedData>
				<LineString>
					<coordinates>
						30.88166318666989,21.3099026421688,0 30.87890555017733,21.30731849890719,0 30.87890555017733,21.30473430965808,0 30.87614791368482,21.30215007442599,0 30.87339027719226,21.30215007442599,0 30.87063264069966,21.29956579321536,0 30.86787500420715,21.29956579321536,0 30.86511736771459,21.29698146603072,0 30.86235973122207,21.29439709287647,0 30.85960209472948,21.29181267375712,0 30.85684445823692,21.29181267375712,0 30.85408682174441,21.29181267375712,0 30.85132918525185,21.29181267375712,0 30.8485715487593,21.29181267375712,0 30.84581391226674,21.29181267375712,0 30.84305627577422,21.29181267375712,0 30.84029863928166,21.29181267375712,0 30.83754100278911,21.29181267375712,0 30.83478336629655,21.29181267375712,0 30.83202572980399,21.29181267375712,0 30.82926809331148,21.28922820867718,0 30.82651045681892,21.28922820867718,0 30.82375282032637,21.28922820867718,0 30.82099518383381,21.28922820867718,0 30.81823754734125,21.28922820867718,0 30.8154799108487,21.28664369764107,0 30.81272227435618,21.28664369764107,0 30.80996463786363,21.28405914065324,0 30.80720700137107,21.28405914065324,0 30.80444936487851,21.28147453771829,0 30.80169172838595,21.28147453771829,0 30.7989340918934,21.28147453771829,0 30.79617645540088,21.28147453771829,0 30.79341881890833,21.27888988884056,0 30.79066118241577,21.27888988884056,0 30.78790354592321,21.27888988884056,0 30.78514590943066,21.27888988884056,0 30.78238827293814,21.27888988884056,0 30.77963063644559,21.27630519402459,0 30.77687299995303,21.27372045327483,0 30.77411536346047,21.27372045327483,0 30.77135772696792,21.27372045327483,0 30.7686000904754,21.27113566659582,0 30.76584245398284,21.26855083399198,0 30.76308481749025,21.2659659554678,0 30.76032718099773,21.2659659554678,0 30.76032718099773,21.26338103102774,0 30.75756954450517,21.26079606067629,0 30.75481190801266,21.26079606067629,0 30.75205427152006,21.25821104441796,0 30.74929663502754,21.25821104441796,0 30.74653899853499,21.25562598225723,0 30.74378136204243,21.25562598225723,0 30.74102372554988,21.25562598225723,0 30.73826608905732,21.25562598225723,0 30.73550845256477,21.25562598225723,0 30.73275081607225,21.25562598225723,0 30.72999317957969,21.25562598225723,0 30.72723554308713,21.25562598225723,0 30.72447790659458,21.25562598225723,0 30.72172027010202,21.25304087419853,0 30.71896263360951,21.25045572024639,0 30.71620499711695,21.24787052040526,0 30.71344736062439,21.24528527467965,0 30.71068972413184,21.24269998307402,0 30.70793208763932,21.24011464559284,0 30.70517445114676,21.23752926224063,0 30.70241681465417,21.23494383302184,0 30.69965917816165,21.23235835794101,0 30.69965917816165,21.22977283700254,0 30.69965917816165,21.22718727021099,0 30.6969015416691,21.2246016575708,0 30.69414390517658,21.22201599908648,0 30.69138626868398,21.21943029476254,0 30.68862863219142,21.21943029476254,0 30.68587099569891,21.21943029476254,0 30.68311335920635,21.21684454460343,0 30.6803557227138,21.21425874861362,0 30.6803557227138,21.21167290679763,0 30.6803557227138,21.20908701915997,0 30.68311335920635,21.20650108570509,0 30.68311335920635,21.20391510643748,0 30.68311335920635,21.2013290813616,0 30.68311335920635,21.19874301048204,0 30.6803557227138,21.19615689380324,0 30.67759808622124,21.19615689380324,0 30.67484044972872,21.19357073132963,0 30.67208281323617,21.1909845230658,0 30.66932517674361,21.18839826901617,0 30.66656754025106,21.18581196918527,0 30.6638099037585,21.18322562357758,0 30.66105226726598,21.1806392321976,0 30.65829463077343,21.17805279504982,0 30.65829463077343,21.17546631213873,0 30.65829463077343,21.17287978346881,0 30.65829463077343,21.1702932090446,0 30.66105226726598,21.16770658887055,0 30.6638099037585,21.16511992295122,0 30.6638099037585,21.16253321129107,0 30.66656754025106,21.15994645389454,0 30.66932517674361,21.1573596507662,0 30.66932517674361,21.15477280191056,0 30.66932517674361,21.15218590733205,0 30.67208281323617,21.14959896703523,0 30.67484044972872,21.14701198102454,0 30.67759808622124,21.14442494930454,0 30.6803557227138,21.14183787187969,0 30.68311335920635,21.13925074875452,0 30.68587099569891,21.13666357993354,0 30.68587099569891,21.13407636542119,0 30.68862863219142,21.13148910522207,0 30.69138626868398,21.12890179934057,0 30.69138626868398,21.12631444778133,0 30.69414390517658,21.1237270505487,0 30.69414390517658,21.12113960764724,0 30.6969015416691,21.11855211908151,0 30.6969015416691,21.11596458485599,0 30.6969015416691,21.11337700497518,0 30.69965917816165,21.11078937944354,0 30.69965917816165,21.10820170826564,0 30.69965917816165,21.10561399144594,0 30.69965917816165,21.10302622898902,0 30.69965917816165,21.10043842089933,0 30.69965917816165,21.09785056718133,0 30.69965917816165,21.09526266783963,0 30.69965917816165,21.0926747228787,0 30.69965917816165,21.09008673230301,0 30.69965917816165,21.08749869611718,0 30.69965917816165,21.08491061432558,0 30.69965917816165,21.08232248693278,0 30.6969015416691,21.07973431394333,0 30.69414390517658,21.07714609536172,0 30.69138626868398,21.07455783119245,0 30.68862863219142,21.07455783119245,0 30.68587099569891,21.07455783119245,0 30.68311335920635,21.07455783119245,0 30.6803557227138,21.07455783119245,0 30.67759808622124,21.07455783119245,0 30.67484044972872,21.07455783119245,0 30.67208281323617,21.07455783119245,0 30.66932517674361,21.07196952144,0 30.66656754025106,21.06938116610893,0 30.66656754025106,21.0667927652038,0 30.66656754025106,21.06420431872904,0 30.66656754025106,21.06161582668917,0 30.66656754025106,21.05902728908874,0 30.66656754025106,21.05643870593227,0 30.6638099037585,21.05385007722429,0 30.66105226726598,21.05126140296925,0 30.65829463077343,21.05126140296925,0 30.65553699428087,21.05126140296925,0 30.65277935778831,21.04867268317168,0 30.65002172129576,21.04608391783619,0 30.64726408480324,21.04608391783619,0 30.64450644831069,21.04608391783619,0 30.64174881181809,21.04608391783619,0 30.63899117532557,21.04608391783619,0 30.63623353883305,21.04608391783619,0 30.63347590234046,21.04608391783619,0 30.6307182658479,21.04349510696715,0 30.62796062935535,21.04349510696715,0 30.62520299286283,21.04349510696715,0 30.62244535637027,21.04090625056926,0 30.61968771987772,21.04090625056926,0 30.61693008338516,21.04090625056926,0 30.61417244689265,21.04090625056926,0 30.61141481040009,21.04090625056926,0 30.60865717390753,21.03831734864686,0 30.60589953741498,21.03572840120459,0 30.60314190092242,21.03313940824693,0 30.6003842644299,21.03055036977835,0 30.59762662793734,21.03055036977835,0 30.59486899144475,21.02796128580346,0 30.59211135495223,21.02537215632672,0 30.59211135495223,21.02278298135271,0 30.58935371845968,21.02019376088591,0 30.58659608196716,21.01760449493083,0 30.58383844547457,21.01501518349201,0 30.58108080898205,21.01242582657401,0 30.57832317248949,21.0098364241813,0 30.57556553599694,21.00724697631841,0 30.57556553599694,21.00465748298988,0 30.57556553599694,21.00206794420025,0 30.57556553599694,20.99947835995401,0 30.57556553599694,20.99688873025577,0 30.57556553599694,20.99429905510992,0 30.57280789950438,20.99170933452111,0 30.57280789950438,20.98911956849376,0 30.57280789950438,20.98652975703256,0 30.57005026301182,20.98393990014185,0 30.56729262651931,20.98134999782628,0 30.56729262651931,20.97876005009037,0 30.56729262651931,20.97617005693862,0 30.56453499002675,20.97358001837552,0 30.56453499002675,20.97098993440566,0 30.56453499002675,20.9683998050336,0 30.56453499002675,20.96580963026377,0 30.56453499002675,20.96321941010085,0 30.56453499002675,20.9606291445492,0 30.56453499002675,20.95803883361345,0 30.56453499002675,20.95544847729821,0 30.56453499002675,20.95285807560786,0 30.56453499002675,20.950267628547,0 30.56729262651931,20.94767713612019,0 30.56729262651931,20.94508659833195,0 30.57005026301182,20.94249601518679,0 30.57005026301182,20.93990538668927,0 30.57280789950438,20.93731471284394,0 30.57280789950438,20.93472399365532,0 30.57280789950438,20.93213322912793,0 30.57280789950438,20.92954241926636,0 30.57280789950438,20.92695156407514,0 30.57280789950438,20.92436066355873,0 30.57280789950438,20.92176971772177,0 30.57280789950438,20.9191787265687,0 30.57280789950438,20.91658769010415,0 30.57280789950438,20.91399660833265,0 30.57280789950438,20.91140548125871,0 30.57005026301182,20.90881430888684,0 30.56729262651931,20.90622309122168,0 30.56729262651931,20.90363182826771,0 30.56729262651931,20.90104052002949,0 30.56729262651931,20.89844916651152,0 30.56729262651931,20.89585776771837,0 30.56729262651931,20.89326632365463,0 30.56729262651931,20.89067483432483,0 30.56729262651931,20.88808329973346,0 30.56453499002675,20.88549171988514,0 30.56453499002675,20.88290009478438,0 30.56453499002675,20.88030842443569,0 30.56453499002675,20.87771670884367,0 30.56177735353419,20.87512494801288,0 30.56177735353419,20.87253314194783,0 30.55901971704164,20.86994129065305,0 30.55901971704164,20.86734939413312,0 30.55626208054912,20.86475745239264,0 30.55626208054912,20.86216546543609,0 30.55350444405656,20.85957343326803,0 30.55074680756401,20.85698135589301,0 30.54798917107145,20.85698135589301,0 30.5452315345789,20.85438923331563,0 30.5452315345789,20.8517970655404,0 30.5452315345789,20.84920485257184,0 30.5452315345789,20.84661259441459,0 30.5452315345789,20.84402029107316,0 30.54247389808634,20.84142794255208,0 30.53971626159382,20.84142794255208,0 30.53695862510127,20.83883554885593,0 30.53420098860871,20.83624310998927,0 30.53144335211616,20.83365062595662,0 30.5286857156236,20.83105809676258,0 30.52592807913108,20.8284655224117,0 30.52317044263848,20.82587290290853,0 30.52041280614597,20.8232802382576,0 30.51765516965341,20.8232802382576,0 30.5148975331609,20.8232802382576,0 30.5121398966683,20.8232802382576,0 30.50938226017574,20.8232802382576,0 30.50662462368323,20.8232802382576,0 30.50386698719067,20.8232802382576,0 30.50110935069812,20.8232802382576,0 30.49835171420556,20.8232802382576,0 30.495594077713,20.8232802382576,0 30.49283644122045,20.8232802382576,0 30.49007880472793,20.8232802382576,0 30.48732116823537,20.8232802382576,0 30.48456353174281,20.82587290290853,0 30.48180589525026,20.82587290290853,0 30.47904825875774,20.82587290290853,0 30.47629062226519,20.82587290290853,0 30.47353298577263,20.82587290290853,0 30.47077534928007,20.82587290290853,0 30.46801771278752,20.82587290290853,0 30.46526007629496,20.82587290290853,0 30.46250243980241,20.82587290290853,0 30.45974480330989,20.82587290290853,0 30.45698716681733,20.82587290290853,0 30.45422953032478,20.82587290290853,0 30.45147189383222,20.82587290290853,0 30.44871425733966,20.82587290290853,0 30.44595662084715,20.82587290290853,0 30.44319898435459,20.82587290290853,0 30.44044134786203,20.82587290290853,0 30.43768371136948,20.8232802382576,0 30.43492607487692,20.8232802382576,0 30.43216843838441,20.8232802382576,0 30.42941080189185,20.8232802382576,0 30.42665316539929,20.82068752846351,0 30.42389552890674,20.82068752846351,0 30.42113789241422,20.8180947735308,0 30.41838025592167,20.8180947735308,0 30.41562261942907,20.81550197346403,0 30.41286498293655,20.81550197346403,0 30.41010734644399,20.81550197346403,0 30.40734970995148,20.81550197346403,0 30.40459207345888,20.81550197346403,0 30.40183443696633,20.81550197346403,0 30.39907680047381,20.81550197346403,0 30.39631916398125,20.81550197346403,0 30.3935615274887,20.81550197346403,0 30.39080389099614,20.81550197346403,0 30.38804625450359,20.81550197346403,0 30.38528861801107,20.8180947735308,0 30.38253098151851,20.8180947735308,0 30.37977334502596,20.8180947735308,0 30.3770157085334,20.8180947735308,0 30.37425807204084,20.81550197346403,0 30.37150043554833,20.81550197346403,0 30.36874279905577,20.81550197346403,0 30.36598516256321,20.81290912826772,0 30.36322752607066,20.81290912826772,0 30.36046988957814,20.81290912826772,0 30.35771225308558,20.81290912826772,0 30.35495461659299,20.81031623794651,0 30.35219698010047,20.81031623794651,0 30.34943934360792,20.81031623794651,0 
					</coordinates>
				</LineString>
			</Placemark>
			<Placemark>
				<styleUrl>#style2</styleUrl>
				<ExtendedData>
					<SchemaData schemaUrl="#S_riv_network_IIIIDDDDDDDIIII">
						<SimpleData name="LINKNO">2378</SimpleData>
						<SimpleData name="Channel">39</SimpleData>
						<SimpleData name="ChannelR">38</SimpleData>
						<SimpleData name="Subbasin">178</SimpleData>
						<SimpleData name="AreaC">3.31023e+08</SimpleData>
						<SimpleData name="Len2">96617</SimpleData>
						<SimpleData name="Slo2">0.0165602</SimpleData>
						<SimpleData name="Wid2">10531.9</SimpleData>
						<SimpleData name="Dep2">52.7092</SimpleData>
						<SimpleData name="MinEl">188</SimpleData>
						<SimpleData name="MaxEl">201</SimpleData>
						<SimpleData name="Reservoir">0</SimpleData>
						<SimpleData name="Pond">0</SimpleData>
						<SimpleData name="LakeIn">0</SimpleData>
						<SimpleData name="LakeOut">0</SimpleData>
					</SchemaData>
				</ExtendedData>
				<LineString>
					<coordinates>
						30.34943934360792,20.81031623794651,0 30.3466817071154,20.80772330250491,0 30.3439240706228,20.80772330250491,0 30.34116643413025,20.80513032194748,0 30.33840879763773,20.80513032194748,0 30.33565116114517,20.80253729627877,0 30.33289352465262,20.79994422550339,0 30.33013588816006,20.79735110962589,0 30.32737825166755,20.79475794865078,0 30.32462061517499,20.79216474258266,0 30.32462061517499,20.78957149142608,0 30.32462061517499,20.78697819518565,0 30.32186297868243,20.78438485386588,0 30.32186297868243,20.78179146747133,0 30.31910534218988,20.77919803600663,0 30.31910534218988,20.7766045594763,0 30.31634770569732,20.77401103788493,0 30.31634770569732,20.77141747123704,0 30.31634770569732,20.7688238595372,0 30.31910534218988,20.76623020279002,0 30.31910534218988,20.76363650100008,0 30.32186297868243,20.76104275417192,0 30.32462061517499,20.75844896231003,0 30.32737825166755,20.75585512541915,0 30.33013588816006,20.75326124350369,0 30.33013588816006,20.75066731656833,0 30.33013588816006,20.74807334461757,0 30.33289352465262,20.74547932765602,0 30.33289352465262,20.74288526568827,0 30.33565116114517,20.7402911587188,0 30.33840879763773,20.73769700675232,0 30.34116643413025,20.73510280979327,0 30.34116643413025,20.73250856784628,0 30.3439240706228,20.72991428091596,0 30.3466817071154,20.72731994900682,0 30.34943934360792,20.72472557212346,0 30.34943934360792,20.72213115027047,0 30.35219698010047,20.71953668345244,0 30.35495461659299,20.7169421716739,0 30.35495461659299,20.71434761493948,0 30.35495461659299,20.7117530132537,0 30.35495461659299,20.70915836662115,0 30.35219698010047,20.70656367504644,0 30.34943934360792,20.7039689385341,0 30.34943934360792,20.70137415708876,0 30.3466817071154,20.69877933071499,0 30.3439240706228,20.69618445941735,0 30.34116643413025,20.69358954320045,0 30.33840879763773,20.6909945820688,0 30.33565116114517,20.68839957602707,0 30.33289352465262,20.68580452507977,0 30.33013588816006,20.68320942923152,0 30.32737825166755,20.68061428848694,0 30.32737825166755,20.67801910285056,0 30.32737825166755,20.67542387232695,0 30.32737825166755,20.67282859692069,0 30.32737825166755,20.67023327663645,0 30.32737825166755,20.6676379114787,0 30.32462061517499,20.66504250145217,0 30.32462061517499,20.66244704656128,0 30.32186297868243,20.65985154681071,0 30.31910534218988,20.65725600220503,0 30.31910534218988,20.65466041274886,0 30.31910534218988,20.65206477844673,0 30.31634770569732,20.64946909930327,0 30.31634770569732,20.64687337532303,0 30.3135900692048,20.64427760651061,0 30.3135900692048,20.64168179287065,0 30.31083243271225,20.63908593440771,0 30.30807479621969,20.63649003112634,0 30.30807479621969,20.63389408303117,0 30.30531715972714,20.63129809012681,0 30.30255952323458,20.62870205241776,0 30.30255952323458,20.62610596990872,0 30.29980188674202,20.62350984260427,0 30.29704425024946,20.62091367050893,0 30.29704425024946,20.61831745362737,0 30.29704425024946,20.61572119196415,0 30.29704425024946,20.61312488552387,0 30.29428661375691,20.61052853431109,0 30.29152897726439,20.60793213833047,0 30.29152897726439,20.60533569758654,0 30.29152897726439,20.60273921208398,0 30.29152897726439,20.60014268182726,0 30.29152897726439,20.59754610682113,0 30.29152897726439,20.59494948707007,0 30.29152897726439,20.59235282257873,0 30.29152897726439,20.58975611335168,0 30.29152897726439,20.58715935939358,0 30.29152897726439,20.58456256070894,0 30.29152897726439,20.58196571730246,0 30.29152897726439,20.57936882917864,0 30.29152897726439,20.57677189634215,0 30.29428661375691,20.57417491879758,0 30.29704425024946,20.57157789654953,0 30.29704425024946,20.56898082960255,0 30.29980188674202,20.56638371796133,0 30.29980188674202,20.56378656163041,0 30.29980188674202,20.5611893606144,0 30.30255952323458,20.55859211491792,0 30.30255952323458,20.55599482454559,0 30.30531715972714,20.55339748950199,0 30.30531715972714,20.55080010979175,0 30.30807479621969,20.54820268541945,0 30.31083243271225,20.54560521638975,0 30.31083243271225,20.54300770270712,0 30.3135900692048,20.54041014437633,0 30.31634770569732,20.53781254140189,0 30.31910534218988,20.53521489378848,0 30.32186297868243,20.53261720154061,0 30.32462061517499,20.53001946466296,0 30.32462061517499,20.52742168316014,0 30.32737825166755,20.52482385703671,0 30.32737825166755,20.52222598629735,0 30.32737825166755,20.51962807094658,0 30.32737825166755,20.51703011098914,0 30.32737825166755,20.51443210642954,0 30.32737825166755,20.51183405727244,0 30.32737825166755,20.50923596352239,0 30.32462061517499,20.50663782518408,0 30.32462061517499,20.50403964226206,0 30.32462061517499,20.50144141476104,0 30.32462061517499,20.49884314268554,0 30.32462061517499,20.49624482604018,0 30.32462061517499,20.49364646482963,0 30.32462061517499,20.49104805905848,0 30.32462061517499,20.48844960873133,0 30.32462061517499,20.48585111385279,0 30.32462061517499,20.48325257442751,0 30.32186297868243,20.48065399046014,0 30.32186297868243,20.4780553619552,0 30.32186297868243,20.4754566889174,0 30.32186297868243,20.47285797135131,0 30.32186297868243,20.47025920926155,0 30.32462061517499,20.46766040265275,0 30.32462061517499,20.46506155152957,0 30.32737825166755,20.46246265589655,0 30.32737825166755,20.45986371575837,0 30.32737825166755,20.45726473111967,0 30.33013588816006,20.454665701985,0 30.33289352465262,20.45206662835904,0 30.33565116114517,20.44946751024639,0 30.33565116114517,20.44686834765172,0 30.33840879763773,20.44426914057954,0 30.33840879763773,20.44166988903459,0 30.33840879763773,20.43907059302143,0 30.33840879763773,20.43647125254473,0 30.33840879763773,20.43387186760912,0 30.34116643413025,20.43127243821918,0 30.3439240706228,20.4286729643796,0 30.3466817071154,20.42607344609489,0 30.34943934360792,20.42347388336981,0 30.34943934360792,20.42087427620891,0 30.35219698010047,20.41827462461683,0 30.35495461659299,20.41567492859826,0 30.35771225308558,20.41307518815778,0 30.36046988957814,20.41047540329998,0 30.36322752607066,20.41047540329998,0 30.36598516256321,20.40787557402956,0 30.36874279905577,20.40527570035109,0 30.37150043554833,20.40267578226927,0 30.37425807204084,20.40007581978868,0 30.3770157085334,20.39747581291396,0 30.3770157085334,20.39487576164979,0 30.3770157085334,20.39227566600072,0 30.3770157085334,20.38967552597148,0 30.3770157085334,20.38707534156661,0 30.37977334502596,20.38447511279084,0 30.37977334502596,20.38187483964867,0 30.37977334502596,20.37927452214491,0 30.37977334502596,20.37667416028407,0 30.37977334502596,20.37407375407079,0 30.37977334502596,20.37147330350979,0 30.37977334502596,20.36887280860561,0 30.38253098151851,20.36627226936298,0 30.38253098151851,20.36367168578646,0 30.38253098151851,20.36107105788076,0 30.38253098151851,20.35847038565043,0 30.38528861801107,20.35586966910019,0 30.38528861801107,20.35326890823468,0 30.38528861801107,20.35066810305846,0 30.38528861801107,20.34806725357628,0 30.38804625450359,20.3454663597927,0 30.39080389099614,20.34286542171234,0 30.3935615274887,20.34286542171234,0 30.39631916398125,20.34286542171234,0 30.39907680047381,20.34286542171234,0 30.40183443696633,20.3454663597927,0 30.40459207345888,20.3454663597927,0 30.40734970995148,20.3454663597927,0 30.41010734644399,20.3454663597927,0 30.41286498293655,20.3454663597927,0 30.41562261942907,20.3454663597927,0 30.41838025592167,20.34806725357628,0 30.42113789241422,20.34806725357628,0 30.42389552890674,20.34806725357628,0 30.42665316539929,20.35066810305846,0 30.42941080189185,20.35066810305846,0 30.43216843838441,20.35066810305846,0 30.43492607487692,20.35066810305846,0 30.43768371136948,20.35326890823468,0 30.44044134786203,20.35326890823468,0 30.44319898435459,20.35326890823468,0 30.44595662084715,20.35326890823468,0 30.44871425733966,20.35326890823468,0 30.45147189383222,20.35326890823468,0 30.45422953032478,20.35326890823468,0 30.45698716681733,20.35326890823468,0 30.45974480330989,20.35326890823468,0 30.46250243980241,20.35326890823468,0 30.46526007629496,20.35326890823468,0 30.46801771278752,20.35326890823468,0 30.47077534928007,20.35326890823468,0 30.47353298577263,20.35326890823468,0 30.47629062226519,20.35586966910019,0 30.47904825875774,20.35586966910019,0 30.48180589525026,20.35586966910019,0 30.48456353174281,20.35586966910019,0 30.48732116823537,20.35586966910019,0 30.49007880472793,20.35586966910019,0 30.49283644122045,20.35847038565043,0 30.495594077713,20.35847038565043,0 30.495594077713,20.35586966910019,0 30.49835171420556,20.35326890823468,0 30.50110935069812,20.35326890823468,0 30.50386698719067,20.35326890823468,0 30.50386698719067,20.35066810305846,0 30.50662462368323,20.34806725357628,0 30.50938226017574,20.34806725357628,0 30.5121398966683,20.3454663597927,0 30.5148975331609,20.3454663597927,0 30.51765516965341,20.3454663597927,0 30.52041280614597,20.3454663597927,0 30.52317044263848,20.3454663597927,0 30.52592807913108,20.3454663597927,0 30.5286857156236,20.34286542171234,0 30.53144335211616,20.34286542171234,0 30.53420098860871,20.34026443933994,0 30.53695862510127,20.33766341268009,0 30.53971626159382,20.33506234173742,0 30.53971626159382,20.33246122651661,0 30.53971626159382,20.32986006702225,0 30.54247389808634,20.32725886325902,0 30.54247389808634,20.3246576152316,0 30.54247389808634,20.32205632294459,0 30.54247389808634,20.31945498640262,0 30.5452315345789,20.3168536056104,0 30.5452315345789,20.31425218057249,0 30.54798917107145,20.31165071129366,0 30.54798917107145,20.30904919777845,0 30.54798917107145,20.30644764003154,0 30.54798917107145,20.30384603805757,0 30.55074680756401,20.30124439186121,0 30.55350444405656,20.2986427014471,0 30.55626208054912,20.29604096681989,0 30.55901971704164,20.29604096681989,0 30.56177735353419,20.29604096681989,0 30.56453499002675,20.29604096681989,0 30.56729262651931,20.29604096681989,0 30.57005026301182,20.29604096681989,0 30.57280789950438,20.29604096681989,0 30.57556553599694,20.29343918798427,0 30.57832317248949,20.29083736494481,0 30.57832317248949,20.28823549770623,0 30.57832317248949,20.28563358627316,0 30.57832317248949,20.2830316306502,0 30.57832317248949,20.28042963084211,0 30.57556553599694,20.27782758685343,0 30.57556553599694,20.27522549868893,0 30.57556553599694,20.27262336635317,0 30.57556553599694,20.27002118985085,0 
					</coordinates>
				</LineString>
			</Placemark>
			<Placemark>
				<styleUrl>#style2</styleUrl>
				<ExtendedData>
					<SchemaData schemaUrl="#S_riv_network_IIIIDDDDDDDIIII">
						<SimpleData name="LINKNO">1</SimpleData>
						<SimpleData name="Channel">40</SimpleData>
						<SimpleData name="ChannelR">4</SimpleData>
						<SimpleData name="Subbasin">15</SimpleData>
						<SimpleData name="AreaC">1.25534e+06</SimpleData>
						<SimpleData name="Len2">68669.1</SimpleData>
						<SimpleData name="Slo2">0</SimpleData>
						<SimpleData name="Wid2">371.403</SimpleData>
						<SimpleData name="Dep2">5.66823</SimpleData>
						<SimpleData name="MinEl">25</SimpleData>
						<SimpleData name="MaxEl">1</SimpleData>
						<SimpleData name="Reservoir">0</SimpleData>
						<SimpleData name="Pond">0</SimpleData>
						<SimpleData name="LakeIn">0</SimpleData>
						<SimpleData name="LakeOut">0</SimpleData>
					</SchemaData>
				</ExtendedData>
				<LineString>
					<coordinates>
						31.08021301413343,29.26325531269752,0 31.07745537764087,29.26325531269752,0 31.07469774114831,29.26325531269752,0 31.0719401046558,29.26325531269752,0 31.06918246816324,29.26083722960892,0 31.06642483167068,29.25841908875844,0 31.06366719517813,29.25600089014893,0 31.06090955868557,29.2535826337833,0 31.05815192219302,29.25116431966454,0 31.0553942857005,29.24874594779553,0 31.05263664920794,29.24632751817929,0 31.04987901271539,29.24390903081867,0 31.04712137622283,29.2414904857166,0 31.04436373973027,29.2414904857166,0 31.04160610323776,29.2414904857166,0 31.0388484667452,29.23907188287604,0 31.03609083025265,29.23907188287604,0 31.03333319376009,29.23907188287604,0 31.03057555726757,29.23907188287604,0 31.02781792077498,29.2366532222999,0 31.02506028428242,29.2366532222999,0 31.0223026477899,29.2366532222999,0 31.01954501129735,29.2366532222999,0 31.01678737480479,29.2366532222999,0 31.01402973831224,29.2366532222999,0 31.01127210181972,29.23423450399114,0 31.00851446532716,29.23181572795272,0 31.00575682883461,29.23181572795272,0 31.00299919234205,29.23181572795272,0 31.00024155584949,29.23181572795272,0 30.99748391935698,29.22939689418751,0 30.99472628286442,29.22939689418751,0 30.99196864637186,29.22939689418751,0 30.98921100987931,29.22697800269852,0 30.98645337338675,29.22697800269852,0 30.98369573689423,29.22697800269852,0 30.98093810040168,29.22455905348863,0 30.97818046390908,29.22214004656078,0 30.97542282741657,29.22214004656078,0 30.97266519092401,29.22214004656078,0 30.96990755443145,29.22214004656078,0 30.9671499179389,29.22214004656078,0 30.96439228144634,29.22455905348863,0 30.96163464495383,29.22697800269852,0 30.95887700846127,29.22697800269852,0 30.95611937196871,29.22939689418751,0 30.95336173547615,29.22939689418751,0 30.9506040989836,29.23181572795272,0 30.94784646249108,29.23181572795272,0 30.94508882599852,29.23423450399114,0 30.94233118950597,29.2366532222999,0 30.93957355301341,29.23907188287604,0 30.9368159165209,29.2414904857166,0 30.93405828002834,29.24390903081867,0 30.93130064353574,29.24390903081867,0 30.92854300704323,29.24390903081867,0 30.92578537055067,29.24632751817929,0 30.92302773405816,29.24874594779553,0 30.92027009756556,29.25116431966454,0 30.917512461073,29.2535826337833,0 30.91475482458048,29.25600089014893,0 30.91199718808793,29.25841908875844,0 30.90923955159537,29.25841908875844,0 30.90648191510282,29.26083722960892,0 30.9037242786103,29.26325531269752,0 30.90096664211774,29.26325531269752,0 30.89820900562519,29.26325531269752,0 30.89545136913263,29.26567333802117,0 30.89269373264008,29.26567333802117,0 30.88993609614756,29.26809130557707,0 30.887178459655,29.27050921536222,0 30.88442082316245,29.27050921536222,0 30.88166318666989,29.27050921536222,0 30.87890555017733,29.26809130557707,0 30.87614791368482,29.26809130557707,0 30.87339027719226,29.26809130557707,0 30.87063264069966,29.26809130557707,0 30.86787500420715,29.26809130557707,0 30.86511736771459,29.26809130557707,0 30.86235973122207,29.26809130557707,0 30.85960209472948,29.26809130557707,0 30.85684445823692,29.26809130557707,0 30.85408682174441,29.26567333802117,0 30.85132918525185,29.26567333802117,0 30.8485715487593,29.26325531269752,0 30.84581391226674,29.26325531269752,0 30.84305627577422,29.26083722960892,0 30.84029863928166,29.25841908875844,0 30.83754100278911,29.25600089014893,0 30.83478336629655,29.2535826337833,0 30.83202572980399,29.25116431966454,0 30.82926809331148,29.24874594779553,0 30.82651045681892,29.24632751817929,0 30.82375282032637,29.24390903081867,0 30.82099518383381,29.2414904857166,0 30.81823754734125,29.23907188287604,0 30.8154799108487,29.2366532222999,0 30.81272227435618,29.23423450399114,0 30.80996463786363,29.23181572795272,0 30.80720700137107,29.22939689418751,0 30.80444936487851,29.22697800269852,0 30.80169172838595,29.22455905348863,0 30.7989340918934,29.22214004656078,0 30.79617645540088,29.22214004656078,0 30.79341881890833,29.22214004656078,0 30.79066118241577,29.22214004656078,0 30.78790354592321,29.22214004656078,0 30.78514590943066,29.22214004656078,0 30.78238827293814,29.22214004656078,0 30.77963063644559,29.22214004656078,0 30.77687299995303,29.22214004656078,0 30.77411536346047,29.21972098191794,0 30.77135772696792,29.21730185956303,0 30.7686000904754,29.21488267949899,0 30.76584245398284,29.21246344172876,0 30.76308481749025,29.21004414625532,0 30.76032718099773,29.21004414625532,0 30.75756954450517,29.20762479308149,0 30.75481190801266,29.20762479308149,0 30.75205427152006,29.20520538221032,0 30.74929663502754,29.20278591364475,0 30.74653899853499,29.20036638738764,0 30.74378136204243,29.20036638738764,0 30.74102372554988,29.19794680344204,0 30.73826608905732,29.19794680344204,0 30.73550845256477,29.19552716181074,0 30.73275081607225,29.19552716181074,0 30.72999317957969,29.19310746249686,0 30.72723554308713,29.19068770550325,0 30.72447790659458,29.18826789083285,0 30.72172027010202,29.18584801848862,0 30.71896263360951,29.18584801848862,0 30.71620499711695,29.18342808847349,0 30.71344736062439,29.18100810079044,0 30.71068972413184,29.1785880554424,0 30.70793208763932,29.17616795243229,0 30.70517445114676,29.1737477917631,0 30.70241681465417,29.17132757343775,0 30.69965917816165,29.1689072974592,0 30.6969015416691,29.16648696383037,0 30.69414390517658,29.16406657255424,0 30.69138626868398,29.16406657255424,0 30.68862863219142,29.16164612363375,0 30.68587099569891,29.16164612363375,0 30.68311335920635,29.16164612363375,0 30.6803557227138,29.16164612363375,0 30.67759808622124,29.15922561707184,0 30.67484044972872,29.15680505287149,0 30.67208281323617,29.15680505287149,0 30.66932517674361,29.15680505287149,0 30.66656754025106,29.15680505287149,0 30.6638099037585,29.15680505287149,0 30.66105226726598,29.15680505287149,0 30.65829463077343,29.15680505287149,0 30.65553699428087,29.15680505287149,0 30.65277935778831,29.15922561707184,0 30.65002172129576,29.15922561707184,0 30.64726408480324,29.15922561707184,0 30.64450644831069,29.15922561707184,0 30.64174881181809,29.15922561707184,0 30.63899117532557,29.16164612363375,0 30.63623353883305,29.16164612363375,0 30.63347590234046,29.16164612363375,0 30.6307182658479,29.16164612363375,0 30.62796062935535,29.16406657255424,0 30.62520299286283,29.16406657255424,0 30.62244535637027,29.16406657255424,0 30.61968771987772,29.16406657255424,0 30.61693008338516,29.16406657255424,0 30.61417244689265,29.16406657255424,0 30.61141481040009,29.16648696383037,0 30.60865717390753,29.16648696383037,0 30.60589953741498,29.1689072974592,0 30.60314190092242,29.1689072974592,0 30.6003842644299,29.1689072974592,0 30.59762662793734,29.1689072974592,0 30.59486899144475,29.17132757343775,0 30.59211135495223,29.17132757343775,0 30.58935371845968,29.17132757343775,0 30.58659608196716,29.17132757343775,0 30.58383844547457,29.17132757343775,0 30.58108080898205,29.1737477917631,0 30.57832317248949,29.1737477917631,0 30.57556553599694,29.1737477917631,0 30.57280789950438,29.1737477917631,0 30.57005026301182,29.1737477917631,0 30.56729262651931,29.1737477917631,0 
					</coordinates>
				</LineString>
			</Placemark>
			<Placemark>
				<styleUrl>#style2</styleUrl>
				<ExtendedData>
					<SchemaData schemaUrl="#S_riv_network_IIIIDDDDDDDIIII">
						<SimpleData name="LINKNO">1065</SimpleData>
						<SimpleData name="Channel">41</SimpleData>
						<SimpleData name="ChannelR">34</SimpleData>
						<SimpleData name="Subbasin">122</SimpleData>
						<SimpleData name="AreaC">5.28639e+07</SimpleData>
						<SimpleData name="Len2">96949.5</SimpleData>
						<SimpleData name="Slo2">0.00309439</SimpleData>
						<SimpleData name="Wid2">3503.36</SimpleData>
						<SimpleData name="Dep2">25.305</SimpleData>
						<SimpleData name="MinEl">179</SimpleData>
						<SimpleData name="MaxEl">165</SimpleData>
						<SimpleData name="Reservoir">0</SimpleData>
						<SimpleData name="Pond">0</SimpleData>
						<SimpleData name="LakeIn">0</SimpleData>
						<SimpleData name="LakeOut">0</SimpleData>
					</SchemaData>
				</ExtendedData>
				<LineString>
					<coordinates>
						31.87716996048013,22.55002369930033,0 31.87441232398757,22.54746223375106,0 31.87165468749502,22.54490072011338,0 31.86889705100246,22.54233915839165,0 31.8661394145099,22.53977754858997,0 31.86338177801735,22.53721589071267,0 31.86062414152483,22.53721589071267,0 31.85786650503228,22.53721589071267,0 31.85510886853972,22.53721589071267,0 31.85235123204716,22.53721589071267,0 31.84959359555464,22.53977754858997,0 31.84683595906209,22.54233915839165,0 31.84407832256953,22.54490072011338,0 31.84132068607698,22.54746223375106,0 31.83856304958442,22.55002369930033,0 31.8358054130919,22.55258511675703,0 31.83304777659935,22.55514648611684,0 31.83029014010675,22.55514648611684,0 31.82753250361424,22.55770780737556,0 31.82477486712168,22.56026908052897,0 31.82201723062916,22.56283030557278,0 31.81925959413657,22.56539148250272,0 31.81650195764405,22.56539148250272,0 31.81374432115149,22.56539148250272,0 31.81098668465894,22.56539148250272,0 31.80822904816638,22.56539148250272,0 31.80547141167382,22.56539148250272,0 31.80271377518131,22.56539148250272,0 31.79995613868875,22.56539148250272,0 31.7971985021962,22.56795261131463,0 31.79444086570364,22.56795261131463,0 31.79168322921108,22.56795261131463,0 31.78892559271857,22.56795261131463,0 31.78616795622601,22.56795261131463,0 31.78341031973346,22.57051369200423,0 31.7806526832409,22.57307472456729,0 31.77789504674834,22.57563570899953,0 31.77513741025582,22.57563570899953,0 31.77237977376323,22.57819664529672,0 31.76962213727067,22.58075753345465,0 31.76686450077815,22.58331837346909,0 31.7641068642856,22.58587916533577,0 31.76134922779304,22.58843990905049,0 31.75859159130049,22.59100060460892,0 31.75583395480793,22.59356125200692,0 31.75307631831541,22.59612185124025,0 31.75031868182286,22.59612185124025,0 31.7475610453303,22.59612185124025,0 31.74480340883775,22.59868240230459,0 31.74204577234523,22.60124290519582,0 31.73928813585267,22.60380335990959,0 31.73653049936011,22.6063637664417,0 31.73377286286756,22.608924124788,0 31.731015226375,22.61148443494413,0 31.72825758988249,22.61404469690596,0 31.72549995338993,22.61660491066923,0 31.72274231689737,22.61916507622967,0 31.71998468040482,22.62172519358302,0 31.71722704391226,22.62428526272513,0 31.71446940741975,22.62428526272513,0 31.71171177092715,22.62684528365178,0 31.70895413443463,22.62940525635864,0 31.70619649794208,22.63196518084155,0 31.70343886144952,22.63452505709628,0 31.70068122495696,22.63708488511859,0 31.69792358846441,22.63708488511859,0 31.69516595197189,22.63964466490421,0 31.69516595197189,22.64220439644898,0 31.69240831547933,22.64220439644898,0 31.68965067898678,22.64476407974865,0 31.68689304249422,22.64732371479901,0 31.68689304249422,22.64988330159576,0 31.68413540600167,22.65244284013476,0 31.68137776950915,22.65500233041168,0 31.67862013301659,22.65756177242245,0 31.67586249652404,22.65756177242245,0 31.67310486003148,22.66012116616271,0 31.67034722353893,22.66268051162827,0 31.66758958704641,22.66523980881493,0 31.66483195055385,22.66779905771849,0 31.66207431406125,22.67035825833467,0 31.66207431406125,22.67291741065925,0 31.65931667756874,22.67547651468806,0 31.65655904107618,22.67803557041682,0 31.65380140458367,22.67803557041682,0 31.65104376809107,22.67803557041682,0 31.64828613159855,22.68059457784134,0 31.645528495106,22.67803557041682,0 31.64277085861344,22.67803557041682,0 31.64001322212088,22.67803557041682,0 31.63725558562833,22.67803557041682,0 31.63449794913581,22.67803557041682,0 31.63174031264326,22.68059457784134,0 31.6289826761507,22.68315353695739,0 31.62622503965814,22.68571244776076,0 31.62346740316558,22.68827131024726,0 31.62070976667303,22.69083012441261,0 31.61795213018051,22.69338889025263,0 31.61519449368796,22.69594760776306,0 31.6124368571954,22.69850627693971,0 31.60967922070284,22.70106489777839,0 31.60692158421033,22.70362347027482,0 31.60416394771773,22.70618199442488,0 31.60140631122522,22.70618199442488,0 31.59864867473266,22.70618199442488,0 31.5958910382401,22.70618199442488,0 31.59313340174755,22.70618199442488,0 31.59037576525499,22.70618199442488,0 31.58761812876247,22.70618199442488,0 31.58486049226992,22.70618199442488,0 31.58210285577736,22.70618199442488,0 31.5793452192848,22.70618199442488,0 31.57658758279225,22.70618199442488,0 31.57382994629973,22.70618199442488,0 31.57107230980717,22.70618199442488,0 31.56831467331462,22.70618199442488,0 31.56555703682206,22.70618199442488,0 31.56279940032951,22.70874047022422,0 31.56004176383699,22.71129889766876,0 31.55728412734443,22.71385727675422,0 31.55452649085188,22.71641560747641,0 31.55176885435932,22.71897388983105,0 31.54901121786676,22.71897388983105,0 31.54625358137425,22.71897388983105,0 31.54349594488165,22.71897388983105,0 31.54073830838909,22.71897388983105,0 31.53798067189658,22.71897388983105,0 31.53522303540406,22.71897388983105,0 31.53246539891147,22.71897388983105,0 31.52970776241891,22.71897388983105,0 31.52695012592635,22.71897388983105,0 31.52419248943384,22.71897388983105,0 31.52143485294128,22.71897388983105,0 31.51867721644873,22.71897388983105,0 31.51591957995617,22.71897388983105,0 31.51316194346365,22.71897388983105,0 31.5104043069711,22.71897388983105,0 31.50764667047854,22.71897388983105,0 31.50488903398598,22.71897388983105,0 31.50213139749343,22.72153212381398,0 31.49937376100091,22.72409030942101,0 31.49661612450835,22.72409030942101,0 31.4938584880158,22.72409030942101,0 31.49110085152324,22.72409030942101,0 31.48834321503072,22.7266484466479,0 31.48834321503072,22.72920653549037,0 31.48834321503072,22.73176457594435,0 31.48558557853817,22.73432256800552,0 31.48282794204557,22.73688051166972,0 31.48007030555306,22.73943840693272,0 31.4773126690605,22.74199625379028,0 31.47455503256794,22.74455405223829,0 31.47179739607539,22.74711180227242,0 31.46903975958287,22.74966950388856,0 31.46628212309032,22.75222715708239,0 31.46628212309032,22.75478476184985,0 31.46628212309032,22.7573423181866,0 31.46352448659776,22.75989982608854,0 31.4607668501052,22.76245728555138,0 31.45800921361264,22.76501469657098,0 31.45800921361264,22.76757205914308,0 31.45800921361264,22.77012937326351,0 31.45800921361264,22.77268663892806,0 31.45800921361264,22.77524385613249,0 31.45525157712013,22.77780102487269,0 31.45525157712013,22.78035814514434,0 31.45525157712013,22.78291521694332,0 31.45249394062757,22.7854722402654,0 31.44973630413502,22.78802921510634,0 31.44697866764246,22.79058614146207,0 31.4442210311499,22.79314301932822,0 31.44146339465739,22.79569984870072,0 31.43870575816483,22.79825662957531,0 31.43594812167223,22.8008133619478,0 31.43319048517972,22.8008133619478,0 31.43043284868716,22.80337004581402,0 31.42767521219461,22.80337004581402,0 31.42491757570205,22.80337004581402,0 31.42215993920949,22.80337004581402,0 31.41940230271697,22.80592668116972,0 31.41664466622442,22.80848326801075,0 31.41388702973186,22.80848326801075,0 31.41112939323931,22.81103980633287,0 31.40837175674675,22.81103980633287,0 31.40561412025423,22.81359629613196,0 31.40285648376168,22.81359629613196,0 31.40009884726912,22.81615273740372,0 31.39734121077657,22.81615273740372,0 31.39458357428405,22.81615273740372,0 31.39182593779149,22.81615273740372,0 31.38906830129894,22.81870913014401,0 31.38631066480638,22.81870913014401,0 31.38355302831382,22.82126547434869,0 31.38079539182127,22.82126547434869,0 31.37803775532875,22.82126547434869,0 31.37528011883619,22.82382177001347,0 31.37252248234364,22.82382177001347,0 31.36976484585108,22.82637801713417,0 31.36700720935857,22.82893421570666,0 31.36424957286597,22.83149036572667,0 31.36149193637345,22.83404646719008,0 31.3587342998809,22.83660252009262,0 31.35597666338834,22.8391585244302,0 31.35597666338834,22.84171448019856,0 31.35321902689579,22.84427038739353,0 31.35321902689579,22.84682624601088,0 31.35321902689579,22.84938205604645,0 31.35321902689579,22.85193781749608,0 31.35046139040323,22.85449353035551,0 31.35046139040323,22.85704919462064,0 31.35046139040323,22.85960481028721,0 31.35046139040323,22.86216037735109,0 31.34770375391067,22.86471589580802,0 31.34770375391067,22.86727136565387,0 31.34770375391067,22.86982678688446,0 31.34770375391067,22.87238215949561,0 31.34494611741815,22.87493748348309,0 31.3421884809256,22.87749275884272,0 31.3421884809256,22.88004798557033,0 31.3421884809256,22.88260316366176,0 31.33943084443304,22.88515829311278,0 31.33943084443304,22.88771337391928,0 31.33667320794049,22.890268406077,0 31.33667320794049,22.89282338958181,0 31.33391557144797,22.89537832442949,0 31.33391557144797,22.89793321061591,0 31.33391557144797,22.90048804813685,0 31.33391557144797,22.90304283698812,0 31.33391557144797,22.90559757716561,0 31.33391557144797,22.90815226866503,0 31.33391557144797,22.91070691148228,0 31.33667320794049,22.91326150561319,0 31.33943084443304,22.91581605105357,0 31.33943084443304,22.91837054779919,0 31.33943084443304,22.92092499584595,0 31.33943084443304,22.9234793951896,0 31.33943084443304,22.92603374582605,0 31.33943084443304,22.92858804775106,0 31.33667320794049,22.93114230096052,0 31.33391557144797,22.93369650545015,0 31.33115793495541,22.93625066121588,0 31.33016989996987,22.93716577352917,0 
					</coordinates>
				</LineString>
			</Placemark>
			<Placemark>
				<styleUrl>#style2</styleUrl>
				<ExtendedData>
					<SchemaData schemaUrl="#S_riv_network_IIIIDDDDDDDIIII">
						<SimpleData name="LINKNO">1025</SimpleData>
						<SimpleData name="Channel">46</SimpleData>
						<SimpleData name="ChannelR">33</SimpleData>
						<SimpleData name="Subbasin">118</SimpleData>
						<SimpleData name="AreaC">8.76927e+06</SimpleData>
						<SimpleData name="Len2">99848.5</SimpleData>
						<SimpleData name="Slo2">0.00801214</SimpleData>
						<SimpleData name="Wid2">1192.25</SimpleData>
						<SimpleData name="Dep2">12.3347</SimpleData>
						<SimpleData name="MinEl">179</SimpleData>
						<SimpleData name="MaxEl">188</SimpleData>
						<SimpleData name="Reservoir">0</SimpleData>
						<SimpleData name="Pond">0</SimpleData>
						<SimpleData name="LakeIn">0</SimpleData>
						<SimpleData name="LakeOut">0</SimpleData>
					</SchemaData>
				</ExtendedData>
				<LineString>
					<coordinates>
						32.78719000302132,23.19141946744135,0 32.78719000302132,23.18887020506292,0 32.78719000302132,23.18632089354563,0 32.78719000302132,23.18377153289361,0 32.78719000302132,23.18122212311097,0 32.78719000302132,23.17867266420187,0 32.78719000302132,23.17612315617041,0 32.78719000302132,23.17357359902069,0 32.78719000302132,23.1710239927569,0 32.78719000302132,23.16847433738315,0 32.78719000302132,23.16592463290352,0 32.78719000302132,23.16337487932221,0 32.78719000302132,23.16082507664333,0 32.78719000302132,23.15827522487097,0 32.78719000302132,23.15572532400931,0 32.78719000302132,23.15317537406244,0 32.78719000302132,23.1506253750345,0 32.78719000302132,23.14807532692966,0 32.78719000302132,23.14552522975204,0 32.78719000302132,23.14297508350571,0 32.78719000302132,23.1404248881949,0 32.78994763951384,23.13787464382366,0 32.79270527600644,23.13532435039619,0 32.79546291249899,23.13277400791658,0 32.79822054899151,23.13022361638897,0 32.80097818548406,23.12767317581756,0 32.80373582197662,23.12512268620641,0 32.80649345846918,23.12257214755965,0 32.80925109496173,23.12002155988147,0 32.81200873145429,23.11747092317598,0 32.8147663679468,23.11492023744735,0 32.8147663679468,23.11236950269965,0 32.81752400443936,23.10981871893712,0 32.81752400443936,23.10726788616379,0 32.81752400443936,23.10471700438391,0 32.81752400443936,23.10216607360154,0 32.81752400443936,23.09961509382084,0 32.81752400443936,23.09706406504598,0 32.82028164093192,23.09451298728107,0 32.82028164093192,23.09196186053022,0 32.82028164093192,23.08941068479767,0 32.82303927742448,23.0868594600875,0 32.82579691391699,23.08430818640387,0 32.82855455040955,23.08175686375088,0 32.8313121869021,23.07920549213275,0 32.83406982339466,23.07665407155358,0 32.83682745988722,23.07410260201753,0 32.83682745988722,23.07155108352871,0 32.83682745988722,23.06899951609134,0 32.83958509637974,23.06644789970951,0 32.83958509637974,23.0638962343874,0 32.84234273287233,23.06134452012914,0 32.84234273287233,23.05879275693887,0 32.84510036936484,23.05624094482074,0 32.8478580058574,23.0536890837789,0 32.85061564234996,23.0511371738176,0 32.85337327884251,23.04858521494082,0 32.85337327884251,23.04603320715281,0 32.85613091533507,23.04348115045768,0 32.85888855182759,23.04092904485966,0 32.86164618832014,23.03837689036285,0 32.8644038248127,23.03582468697138,0 32.86716146130526,23.03327243468946,0 32.86991909779781,23.03072013352117,0 32.87267673429033,23.0281677834707,0 32.87543437078288,23.02561538454225,0 32.87819200727544,23.02306293673989,0 32.880949643768,23.02051044006786,0 32.880949643768,23.01795789453033,0 32.88370728026052,23.01540530013135,0 32.88646491675307,23.01285265687514,0 32.88922255324563,23.01029996476585,0 32.89198018973822,23.00774722380763,0 32.89473782623074,23.00519443400469,0 32.89749546272326,23.00264159536113,0 32.90025309921581,23.00008870788112,0 32.90301073570841,22.99753577156885,0 32.90576837220097,22.99498278642844,0 32.90852600869349,22.99242975246408,0 32.911283645186,22.98987666967994,0 32.91404128167859,22.98732353808016,0 32.91679891817115,22.98477035766891,0 32.91955655466366,22.98221712845034,0 32.92231419115623,22.97966385042865,0 32.92231419115623,22.97711052360795,0 32.92231419115623,22.97455714799249,0 32.92507182764878,22.97200372358629,0 32.92782946414134,22.96945025039372,0 32.93058710063389,22.96689672841877,0 32.93058710063389,22.96434315766565,0 32.93334473712641,22.96178953813857,0 32.93610237361897,22.95923586984171,0 32.93886001011152,22.95668215277917,0 32.93886001011152,22.95412838695512,0 32.94161764660408,22.9515745723738,0 32.94437528309663,22.94902070903935,0 32.94437528309663,22.94646679695593,0 32.94713291958915,22.94391283612767,0 32.94989055608171,22.9413588265588,0 32.95264819257427,22.9413588265588,0 32.95540582906682,22.9413588265588,0 32.95816346555937,22.9413588265588,0 32.96092110205193,22.9413588265588,0 32.96367873854449,22.9413588265588,0 32.96643637503701,22.9413588265588,0 32.96919401152956,22.9413588265588,0 32.97195164802212,22.9413588265588,0 32.97470928451467,22.93880476825351,0 32.97746692100719,22.93880476825351,0 32.98022455749975,22.93625066121588,0 32.9829821939923,22.93369650545015,0 32.98573983048486,22.93369650545015,0 32.98849746697741,22.93369650545015,0 32.99125510346993,22.93369650545015,0 32.99401273996249,22.93369650545015,0 32.99677037645505,22.93369650545015,0 32.99952801294764,22.93114230096052,0 33.00228564944015,22.92858804775106,0 33.00228564944015,22.92603374582605,0 33.00504328593271,22.9234793951896,0 33.00780092242523,22.9234793951896,0 33.01055855891783,22.9234793951896,0 33.01331619541034,22.92092499584595,0 33.0160738319029,22.92092499584595,0 33.01883146839542,22.91837054779919,0 33.02158910488801,22.91837054779919,0 33.02434674138057,22.91581605105357,0 33.02434674138057,22.91326150561319,0 33.02710437787309,22.91326150561319,0 33.02986201436564,22.91070691148228,0 33.03261965085819,22.91070691148228,0 33.03537728735076,22.91070691148228,0 33.03813492384331,22.91070691148228,0 33.04089256033583,22.90815226866503,0 33.04365019682838,22.90815226866503,0 33.04640783332094,22.90815226866503,0 33.0491654698135,22.90815226866503,0 33.05192310630605,22.90815226866503,0 33.05468074279857,22.90815226866503,0 33.05743837929113,22.90815226866503,0 33.06019601578368,22.90815226866503,0 33.06295365227624,22.90815226866503,0 33.0657112887688,22.91070691148228,0 33.06846892526131,22.91070691148228,0 33.0712265617539,22.91070691148228,0 33.07398419824642,22.91070691148228,0 33.07674183473898,22.91070691148228,0 33.07949947123154,22.91070691148228,0 33.08225710772409,22.91070691148228,0 33.08501474421665,22.91070691148228,0 33.08777238070916,22.91070691148228,0 33.09053001720172,22.91070691148228,0 33.09328765369428,22.90815226866503,0 33.09604529018684,22.90559757716561,0 33.09604529018684,22.90304283698812,0 33.09880292667939,22.90048804813685,0 33.10156056317191,22.89793321061591,0 33.10431819966446,22.89537832442949,0 33.10707583615702,22.89282338958181,0 33.10983347264958,22.890268406077,0 33.11259110914209,22.890268406077,0 33.11534874563465,22.88771337391928,0 33.1181063821272,22.88515829311278,0 33.12086401861976,22.88515829311278,0 33.12362165511232,22.88515829311278,0 33.12637929160483,22.88260316366176,0 33.12913692809743,22.88004798557033,0 33.12913692809743,22.87749275884272,0 33.13189456458998,22.87493748348309,0 33.13189456458998,22.87238215949561,0 33.13189456458998,22.86982678688446,0 33.1346522010825,22.86727136565387,0 33.1346522010825,22.86471589580802,0 33.1346522010825,22.86216037735109,0 33.1346522010825,22.85960481028721,0 33.1346522010825,22.85704919462064,0 33.13740983757506,22.85449353035551,0 33.14016747406762,22.85193781749608,0 33.14292511056017,22.84938205604645,0 33.14568274705272,22.84682624601088,0 33.14844038354524,22.84427038739353,0 33.1511980200378,22.84171448019856,0 33.15395565653036,22.8391585244302,0 33.15395565653036,22.83660252009262,0 33.15671329302291,22.83404646719008,0 33.15947092951547,22.83149036572667,0 33.16222856600798,22.82893421570666,0 33.16498620250054,22.82637801713417,0 33.1677438389931,22.82382177001347,0 33.17050147548565,22.82126547434869,0 33.17325911197821,22.81870913014401,0 33.17601674847073,22.81615273740372,0 33.17877438496333,22.81359629613196,0 33.18153202145584,22.81103980633287,0 33.18153202145584,22.80848326801075,0 33.18153202145584,22.80592668116972,0 33.18153202145584,22.80337004581402,0 33.1842896579484,22.8008133619478,0 33.1842896579484,22.79825662957531,0 33.1842896579484,22.79569984870072,0 33.1842896579484,22.79314301932822,0 33.1842896579484,22.79058614146207,0 33.18704729444095,22.78802921510634,0 33.18980493093351,22.7854722402654,0 33.19256256742607,22.78291521694332,0 33.19256256742607,22.78035814514434,0 33.19256256742607,22.77780102487269,0 33.19532020391858,22.77524385613249,0 33.19532020391858,22.77268663892806,0 33.19532020391858,22.77012937326351,0 33.19807784041114,22.76757205914308,0 33.20083547690369,22.76501469657098,0 33.20359311339625,22.76245728555138,0 33.20635074988881,22.75989982608854,0 33.20910838638132,22.75989982608854,0 33.21186602287388,22.75989982608854,0 33.21462365936644,22.7573423181866,0 33.21738129585899,22.75478476184985,0 33.21738129585899,22.75222715708239,0 33.21738129585899,22.74966950388856,0 33.21738129585899,22.74711180227242,0 33.21738129585899,22.74455405223829,0 33.21738129585899,22.74199625379028,0 33.21738129585899,22.73943840693272,0 33.21738129585899,22.73688051166972,0 33.22013893235151,22.73432256800552,0 33.22289656884406,22.73176457594435,0 33.22565420533662,22.72920653549037,0 33.22565420533662,22.7266484466479,0 33.22841184182921,22.72409030942101,0 33.2311694783217,22.72153212381398,0 33.23392711481425,22.71897388983105,0 33.2366847513068,22.71641560747641,0 33.2366847513068,22.71385727675422,0 33.2366847513068,22.71129889766876,0 33.2394423877994,22.70874047022422,0 33.2394423877994,22.70618199442488,0 33.2394423877994,22.70362347027482,0 33.2394423877994,22.70106489777839,0 33.24220002429192,22.69850627693971,0 33.24495766078448,22.69594760776306,0 33.24495766078448,22.69338889025263,0 33.24495766078448,22.69083012441261,0 33.24495766078448,22.68827131024726,0 33.24495766078448,22.68571244776076,0 33.24495766078448,22.68315353695739,0 33.24495766078448,22.68059457784134,0 33.24495766078448,22.67803557041682,0 33.24495766078448,22.67547651468806,0 33.24495766078448,22.67291741065925,0 33.24771529727699,22.67035825833467,0 33.24771529727699,22.66779905771849,0 33.24771529727699,22.66523980881493,0 33.24771529727699,22.66268051162827,0 33.25047293376959,22.66012116616271,0 33.25323057026215,22.65756177242245,0 33.25323057026215,22.65500233041168,0 33.25323057026215,22.65244284013476,0 33.25323057026215,22.64988330159576,0 33.25323057026215,22.64732371479901,0 33.25598820675466,22.64476407974865,0 33.25598820675466,22.64220439644898,0 33.25874584324722,22.63964466490421,0 33.25874584324722,22.63708488511859,0 33.25598820675466,22.63452505709628,0 33.25598820675466,22.63196518084155,0 33.25598820675466,22.62940525635864,0 33.25598820675466,22.62684528365178,0 33.25598820675466,22.62428526272513,0 33.25323057026215,22.62172519358302,0 33.25047293376959,22.61916507622967,0 33.24771529727699,22.61660491066923,0 
					</coordinates>
				</LineString>
			</Placemark>
			<Placemark>
				<styleUrl>#style2</styleUrl>
				<ExtendedData>
					<SchemaData schemaUrl="#S_riv_network_IIIIDDDDDDDIIII">
						<SimpleData name="LINKNO">1009</SimpleData>
						<SimpleData name="Channel">48</SimpleData>
						<SimpleData name="ChannelR">46</SimpleData>
						<SimpleData name="Subbasin">142</SimpleData>
						<SimpleData name="AreaC">5.11562e+06</SimpleData>
						<SimpleData name="Len2">141952</SimpleData>
						<SimpleData name="Slo2">0.0408589</SimpleData>
						<SimpleData name="Wid2">862.837</SimpleData>
						<SimpleData name="Dep2">9.94267</SimpleData>
						<SimpleData name="MinEl">188</SimpleData>
						<SimpleData name="MaxEl">246</SimpleData>
						<SimpleData name="Reservoir">0</SimpleData>
						<SimpleData name="Pond">0</SimpleData>
						<SimpleData name="LakeIn">0</SimpleData>
						<SimpleData name="LakeOut">0</SimpleData>
					</SchemaData>
				</ExtendedData>
				<LineString>
					<coordinates>
						33.24771529727699,22.61660491066923,0 33.24495766078448,22.61404469690596,0 33.24220002429192,22.61148443494413,0 33.2394423877994,22.608924124788,0 33.2394423877994,22.6063637664417,0 33.2394423877994,22.60380335990959,0 33.2394423877994,22.60124290519582,0 33.2366847513068,22.59868240230459,0 33.2366847513068,22.59612185124025,0 33.2366847513068,22.59356125200692,0 33.23392711481425,22.59100060460892,0 33.2366847513068,22.58843990905049,0 33.2366847513068,22.58587916533577,0 33.2366847513068,22.58331837346909,0 33.2366847513068,22.58075753345465,0 33.2366847513068,22.57819664529672,0 33.2366847513068,22.57563570899953,0 33.2366847513068,22.57307472456729,0 33.2394423877994,22.57051369200423,0 33.24220002429192,22.56795261131463,0 33.24220002429192,22.56539148250272,0 33.24220002429192,22.56283030557278,0 33.24220002429192,22.56026908052897,0 33.24495766078448,22.55770780737556,0 33.24771529727699,22.55514648611684,0 33.24771529727699,22.55258511675703,0 33.25047293376959,22.55002369930033,0 33.25047293376959,22.54746223375106,0 33.25323057026215,22.54490072011338,0 33.25323057026215,22.54233915839165,0 33.25323057026215,22.53977754858997,0 33.25598820675466,22.53721589071267,0 33.25874584324722,22.53465418476402,0 33.25874584324722,22.53209243074823,0 33.25874584324722,22.52953062866951,0 33.25874584324722,22.52696877853221,0 33.25874584324722,22.52440688034046,0 33.25874584324722,22.52184493409858,0 33.25874584324722,22.51928293981083,0 33.25874584324722,22.51672089748141,0 33.25874584324722,22.51415880711467,0 33.25874584324722,22.51159666871475,0 33.25874584324722,22.50903448228593,0 33.25874584324722,22.50647224783244,0 33.25598820675466,22.5039099653586,0 33.25874584324722,22.50134763486862,0 33.25598820675466,22.49878525636676,0 33.25598820675466,22.4962228298573,0 33.25598820675466,22.49366035534448,0 33.25598820675466,22.49109783283249,0 33.25598820675466,22.48853526232566,0 33.25598820675466,22.48597264382822,0 33.25323057026215,22.48340997734444,0 33.25323057026215,22.4808472628786,0 33.25323057026215,22.47828450043487,0 33.25047293376959,22.47572169001758,0 33.25047293376959,22.47315883163099,0 33.25047293376959,22.47059592527933,0 33.24771529727699,22.46803297096687,0 33.24495766078448,22.46546996869789,0 33.24495766078448,22.46290691847655,0 33.24220002429192,22.46034382030724,0 33.24220002429192,22.45778067419421,0 33.24220002429192,22.4552174801416,0 33.24220002429192,22.45265423815382,0 33.24495766078448,22.45009094823502,0 33.24495766078448,22.44752761038951,0 33.24495766078448,22.44496422462158,0 33.24495766078448,22.44240079093542,0 33.24495766078448,22.43983730933539,0 33.24495766078448,22.43727377982568,0 33.24495766078448,22.43471020241057,0 33.24495766078448,22.43214657709434,0 33.24495766078448,22.42958290388126,0 33.24495766078448,22.42701918277557,0 33.24495766078448,22.42445541378159,0 33.24220002429192,22.42189159690351,0 33.24220002429192,22.41932773214565,0 33.24220002429192,22.41676381951225,0 33.2394423877994,22.41419985900762,0 33.2394423877994,22.41163585063604,0 33.2366847513068,22.40907179440171,0 33.23392711481425,22.40650769030893,0 33.2311694783217,22.40394353836201,0 33.2311694783217,22.40137933856515,0 33.2311694783217,22.39881509092269,0 33.2311694783217,22.39625079543885,0 33.2311694783217,22.39368645211797,0 33.22841184182921,22.39112206096426,0 33.22565420533662,22.39112206096426,0 33.22289656884406,22.38855762198197,0 33.22013893235151,22.38599313517546,0 33.21738129585899,22.38342860054892,0 33.21462365936644,22.38086401810671,0 33.21462365936644,22.37829938785307,0 33.21462365936644,22.37573470979227,0 33.21462365936644,22.37316998392858,0 33.21462365936644,22.37060521026625,0 33.21462365936644,22.36804038880963,0 33.21462365936644,22.36547551956292,0 33.21462365936644,22.36291060253048,0 33.21462365936644,22.36034563771649,0 33.21462365936644,22.35778062512532,0 33.21462365936644,22.35521556476121,0 33.21462365936644,22.35265045662847,0 33.21738129585899,22.35008530073129,0 33.22013893235151,22.34752009707409,0 33.22289656884406,22.34495484566104,0 33.22289656884406,22.34238954649646,0 33.22013893235151,22.34238954649646,0 33.21738129585899,22.33982419958465,0 33.21462365936644,22.33725880492986,0 33.21186602287388,22.33469336253642,0 33.20910838638132,22.33469336253642,0 33.20635074988881,22.33469336253642,0 33.20359311339625,22.33469336253642,0 33.20083547690369,22.33469336253642,0 33.19807784041114,22.33212787240852,0 33.19532020391858,22.33212787240852,0 33.19256256742607,22.33212787240852,0 33.18980493093351,22.33212787240852,0 33.18704729444095,22.33212787240852,0 33.1842896579484,22.33212787240852,0 33.18153202145584,22.33212787240852,0 33.17877438496333,22.3295623345506,0 33.17601674847073,22.32699674896678,0 33.17325911197821,22.32443111566145,0 33.17050147548565,22.3218654346389,0 33.1677438389931,22.31929970590335,0 33.1677438389931,22.31673392945912,0 33.1677438389931,22.31416810531049,0 33.16498620250054,22.31160223346178,0 33.16222856600798,22.30903631391722,0 33.15947092951547,22.30647034668117,0 33.15671329302291,22.30390433175787,0 33.15395565653036,22.30133826915159,0 33.1511980200378,22.29877215886664,0 33.1511980200378,22.2962060009074,0 33.1511980200378,22.293639795278,0 33.14844038354524,22.29107354198289,0 33.14844038354524,22.28850724102627,0 33.14568274705272,22.28594089241241,0 33.14292511056017,22.28337449614567,0 33.14292511056017,22.28080805223033,0 33.14016747406762,22.27824156067065,0 33.13740983757506,22.27567502147092,0 33.1346522010825,22.27310843463554,0 33.13189456458998,22.27054180016866,0 33.12913692809743,22.26797511807468,0 33.12637929160483,22.26540838835783,0 33.12362165511232,22.26540838835783,0 33.12086401861976,22.26284161102247,0 33.1181063821272,22.26027478607284,0 33.1181063821272,22.25770791351326,0 33.1181063821272,22.25514099334803,0 33.1181063821272,22.25257402558144,0 33.11534874563465,22.25000701021781,0 33.11259110914209,22.24743994726144,0 33.10983347264958,22.24743994726144,0 33.10707583615702,22.24487283671662,0 33.10983347264958,22.24230567858763,0 33.10983347264958,22.23973847287882,0 33.10983347264958,22.23717121959438,0 33.10983347264958,22.23460391873875,0 33.10983347264958,22.23203657031618,0 33.10707583615702,22.22946917433097,0 33.10431819966446,22.2269017307874,0 33.10156056317191,22.22433423968983,0 33.09880292667939,22.2217667010425,0 33.09604529018684,22.21919911484973,0 33.09604529018684,22.2166314811159,0 33.09604529018684,22.21406379984525,0 33.09880292667939,22.21149607104203,0 33.10156056317191,22.20892829471067,0 33.10156056317191,22.20636047085536,0 33.10156056317191,22.20379259948054,0 33.09880292667939,22.20122468059037,0 33.09604529018684,22.19865671418929,0 33.09328765369428,22.19608870028153,0 33.09328765369428,22.1935206388714,0 33.09328765369428,22.19095252996327,0 33.09328765369428,22.18838437356141,0 33.09328765369428,22.1858161696701,0 33.09604529018684,22.18324791829374,0 33.09880292667939,22.18067961943651,0 33.09880292667939,22.17811127310286,0 33.09880292667939,22.17554287929698,0 33.09880292667939,22.17297443802332,0 33.09880292667939,22.17040594928606,0 33.09880292667939,22.16783741308961,0 33.09604529018684,22.16526882943823,0 33.09604529018684,22.16270019833626,0 33.09604529018684,22.16013151978803,0 33.09328765369428,22.15756279379779,0 33.09328765369428,22.15499402036999,0 33.09328765369428,22.1524251995088,0 33.09328765369428,22.14985633121859,0 33.09053001720172,22.14728741550368,0 33.09053001720172,22.14471845236842,0 33.09053001720172,22.14214944181709,0 33.09053001720172,22.13958038385405,0 33.09053001720172,22.13701127848357,0 33.09053001720172,22.13444212571,0 33.08777238070916,22.13187292553767,0 33.08777238070916,22.1293036779709,0 33.08501474421665,22.12673438301391,0 33.08225710772409,22.12416504067118,0 33.08225710772409,22.12159565094696,0 33.07949947123154,22.1190262138456,0 33.07674183473898,22.11645672937136,0 33.07398419824642,22.11388719752863,0 33.07398419824642,22.11131761832165,0 33.0712265617539,22.10874799175489,0 33.0712265617539,22.10617831783256,0 33.0712265617539,22.10360859655903,0 33.0712265617539,22.10103882793857,0 33.06846892526131,22.09846901197558,0 33.0657112887688,22.09589914867438,0 33.0657112887688,22.09332923803924,0 33.0657112887688,22.09075928007453,0 33.0657112887688,22.08818927478458,0 33.06846892526131,22.08561922217374,0 33.0712265617539,22.0830491222463,0 33.0712265617539,22.08047897500659,0 33.06846892526131,22.07790878045895,0 33.0657112887688,22.07533853860776,0 33.06295365227624,22.07276824945724,0 33.06295365227624,22.07019791301184,0 33.06019601578368,22.06762752927582,0 33.06019601578368,22.06505709825355,0 33.05743837929113,22.06248661994938,0 33.05743837929113,22.05991609436755,0 33.05468074279857,22.05734552151254,0 33.05468074279857,22.05477490138857,0 33.05468074279857,22.05220423399997,0 33.05468074279857,22.04963351935118,0 33.05468074279857,22.04706275744643,0 33.05468074279857,22.04449194829012,0 33.05468074279857,22.04192109188655,0 33.05192310630605,22.03935018824006,0 33.05192310630605,22.03677923735504,0 33.0491654698135,22.0342082392358,0 33.05192310630605,22.03163719388662,0 33.05192310630605,22.02906610131194,0 33.05192310630605,22.02649496151606,0 33.05192310630605,22.02392377450325,0 33.05192310630605,22.02135254027799,0 33.0491654698135,22.0187812588445,0 33.0491654698135,22.0162099302072,0 33.0491654698135,22.01363855437039,0 33.04640783332094,22.0110671313384,0 33.04365019682838,22.00849566111561,0 33.04365019682838,22.00592414370636,0 33.04089256033583,22.00335257911501,0 33.03813492384331,22.00078096734583,0 33.03537728735076,21.99820930840328,0 33.03261965085819,21.99563760229157,0 33.02986201436564,21.9930658490152,0 33.02986201436564,21.99049404857834,0 33.02986201436564,21.98792220098549,0 33.02986201436564,21.98535030624096,0 33.02986201436564,21.98277836434906,0 33.02986201436564,21.98020637531415,0 33.02986201436564,21.97763433914059,0 33.03261965085819,21.97506225583273,0 33.03537728735076,21.97249012539493,0 33.03537728735076,21.96991794783155,0 33.03537728735076,21.9673457231469,0 33.03537728735076,21.96477345134529,0 33.03537728735076,21.96220113243122,0 33.03537728735076,21.95962876640891,0 33.03537728735076,21.9570563532828,0 33.03537728735076,21.95448389305717,0 33.03537728735076,21.95191138573644,0 33.03537728735076,21.9493388313249,0 33.03537728735076,21.94676622982691,0 33.03813492384331,21.94419358124691,0 33.03813492384331,21.94162088558916,0 33.04089256033583,21.9390481428581,0 33.04365019682838,21.93647535305798,0 33.04365019682838,21.93390251619326,0 33.04640783332094,21.93132963226823,0 33.04640783332094,21.92875670128728,0 33.0491654698135,21.92618372325477,0 33.05192310630605,21.92361069817505,0 33.05468074279857,21.92103762605252,0 33.05743837929113,21.91846450689145,0 33.06019601578368,21.91589134069626,0 33.06295365227624,21.91331812747132,0 33.06295365227624,21.91074486722096,0 33.06295365227624,21.90817155994957,0 33.06295365227624,21.90559820566147,0 33.06295365227624,21.90302480436109,0 33.0657112887688,21.90045135605276,0 33.06846892526131,21.89787786074078,0 33.06846892526131,21.89530431842961,0 33.06846892526131,21.89273072912358,0 33.06846892526131,21.89015709282707,0 33.06846892526131,21.88758340954442,0 33.06846892526131,21.88500967927999,0 33.0657112887688,21.88243590203817,0 33.0657112887688,21.87986207782334,0 33.0657112887688,21.87728820663979,0 33.0657112887688,21.87471428849201,0 33.0657112887688,21.87214032338428,0 33.0657112887688,21.86956631132098,0 33.0657112887688,21.86699225230652,0 33.0657112887688,21.86441814634522,0 33.0657112887688,21.86184399344146,0 33.0657112887688,21.85926979359966,0 33.0657112887688,21.85669554682416,0 33.0657112887688,21.85412125311927,0 33.0657112887688,21.85154691248948,0 33.0657112887688,21.84897252493906,0 33.06846892526131,21.84639809047242,0 33.06846892526131,21.84382360909398,0 33.06846892526131,21.84124908080806,0 33.06846892526131,21.83867450561902,0 33.0712265617539,21.83609988353129,0 33.07398419824642,21.8335252145492,0 33.07674183473898,21.83095049867717,0 33.07949947123154,21.82837573591949,0 33.07949947123154,21.82580092628071,0 33.08225710772409,21.82322606976503,0 33.08225710772409,21.82065116637688,0 33.08501474421665,21.81807621612062,0 33.08501474421665,21.81550121900073,0 33.08501474421665,21.81292617502152,0 33.08501474421665,21.81035108418736,0 33.08777238070916,21.80777594650259,0 33.09053001720172,21.80520076197169,0 33.09328765369428,21.80262553059898,0 33.09328765369428,21.80005025238886,0 33.09328765369428,21.79747492734572,0 33.09604529018684,21.79489955547388,0 33.09880292667939,21.79232413677781,0 33.10156056317191,21.78974867126184,0 33.10431819966446,21.7871731589304,0 33.10707583615702,21.7845975997878,0 33.10983347264958,21.78202199383848,0 33.11259110914209,21.77944634108684,0 33.11534874563465,21.7768706415372,0 33.11534874563465,21.77429489519402,0 33.11534874563465,21.77171910206168,0 33.11534874563465,21.76914326214451,0 33.11259110914209,21.76656737544689,0 33.11259110914209,21.76399144197329,0 33.11259110914209,21.76141546172806,0 33.11534874563465,21.75883943471555,0 33.1181063821272,21.75626336094026,0 33.1181063821272,21.75368724040641,0 33.12086401861976,21.75111107311851,0 33.12362165511232,21.74853485908098,0 33.12362165511232,21.74595859829811,0 33.12637929160483,21.74338229077435,0 33.12637929160483,21.7408059365141,0 33.12637929160483,21.73822953552171,0 33.12637929160483,21.73565308780162,0 33.12637929160483,21.73307659335819,0 33.12913692809743,21.7305000521958,0 33.13189456458998,21.72792346431894,0 33.13189456458998,21.72534682973189,0 33.1346522010825,21.72277014843908,0 33.1346522010825,21.72019342044495,0 33.1346522010825,21.71761664575385,0 33.13740983757506,21.71503982437017,0 33.13740983757506,21.71246295629841,0 33.14016747406762,21.70988604154279,0 33.14292511056017,21.70730908010787,0 33.14568274705272,21.70473207199796,0 33.14844038354524,21.70215501721755,0 33.1511980200378,21.69957791577091,0 33.1511980200378,21.69700076766251,0 33.15395565653036,21.69442357289675,0 33.15671329302291,21.69184633147804,0 33.15947092951547,21.68926904341079,0 33.15947092951547,21.68669170869934,0 33.16222856600798,21.68669170869934,0 33.16498620250054,21.68411432734816,0 33.1677438389931,21.6815368993616,0 33.17050147548565,21.67895942474414,0 33.17325911197821,21.67638190350014,0 33.17325911197821,21.67380433563395,0 33.17325911197821,21.67122672115006,0 33.17601674847073,21.66864906005285,0 33.17877438496333,21.66607135234672,0 33.18153202145584,21.66607135234672,0 33.1842896579484,21.66607135234672,0 33.18704729444095,21.663493598036,0 33.18980493093351,21.663493598036,0 33.19256256742607,21.66091579712527,0 33.19532020391858,21.65833794961877,0 33.19807784041114,21.65576005552102,0 
					</coordinates>
				</LineString>
			</Placemark>
			<Placemark>
				<styleUrl>#style2</styleUrl>
				<ExtendedData>
					<SchemaData schemaUrl="#S_riv_network_IIIIDDDDDDDIIII">
						<SimpleData name="LINKNO">993</SimpleData>
						<SimpleData name="Channel">50</SimpleData>
						<SimpleData name="ChannelR">48</SimpleData>
						<SimpleData name="Subbasin">162</SimpleData>
						<SimpleData name="AreaC">3.64232e+06</SimpleData>
						<SimpleData name="Len2">59118.2</SimpleData>
						<SimpleData name="Slo2">0.0287559</SimpleData>
						<SimpleData name="Wid2">703.747</SimpleData>
						<SimpleData name="Dep2">8.6795</SimpleData>
						<SimpleData name="MinEl">246</SimpleData>
						<SimpleData name="MaxEl">263</SimpleData>
						<SimpleData name="Reservoir">0</SimpleData>
						<SimpleData name="Pond">0</SimpleData>
						<SimpleData name="LakeIn">0</SimpleData>
						<SimpleData name="LakeOut">0</SimpleData>
					</SchemaData>
				</ExtendedData>
				<LineString>
					<coordinates>
						33.19807784041114,21.65576005552102,0 33.20083547690369,21.65318211483638,0 33.20359311339625,21.65318211483638,0 33.20635074988881,21.65318211483638,0 33.20635074988881,21.65060412756924,0 33.20910838638132,21.64802609372403,0 33.21186602287388,21.64544801330517,0 33.21462365936644,21.64544801330517,0 33.21738129585899,21.64544801330517,0 33.21738129585899,21.64286988631711,0 33.22013893235151,21.64029171276418,0 33.22289656884406,21.63771349265086,0 33.22565420533662,21.63513522598146,0 33.22841184182921,21.63771349265086,0 33.2311694783217,21.63513522598146,0 33.23392711481425,21.63513522598146,0 33.2366847513068,21.63513522598146,0 33.2394423877994,21.6325569127605,0 33.2394423877994,21.62997855299237,0 33.2394423877994,21.62740014668142,0 33.24220002429192,21.62482169383211,0 33.24495766078448,21.6222431944489,0 33.24495766078448,21.61966464853611,0 33.24771529727699,21.61708605609826,0 33.24771529727699,21.61450741713966,0 33.24771529727699,21.61192873166478,0 33.24771529727699,21.60934999967804,0 33.24771529727699,21.60677122118386,0 33.24771529727699,21.60419239618663,0 33.24771529727699,21.60161352469076,0 33.24771529727699,21.59903460670072,0 33.24771529727699,21.59645564222087,0 33.24771529727699,21.59387663125568,0 33.24771529727699,21.59129757380951,0 33.24771529727699,21.58871846988689,0 33.24771529727699,21.58613931949211,0 33.24771529727699,21.58356012262967,0 33.24495766078448,21.58098087930399,0 33.24495766078448,21.57840158951943,0 33.24495766078448,21.57582225328048,0 33.24495766078448,21.57324287059156,0 33.24495766078448,21.57066344145704,0 33.24495766078448,21.56808396588134,0 33.24771529727699,21.56550444386898,0 33.25047293376959,21.5629248754243,0 33.25047293376959,21.56034526055175,0 33.24771529727699,21.56034526055175,0 33.24495766078448,21.55776559925577,0 33.24220002429192,21.55518589154077,0 33.2394423877994,21.55260613741113,0 33.2394423877994,21.55002633687138,0 33.24220002429192,21.54744648992586,0 33.24220002429192,21.54486659657907,0 33.24220002429192,21.54228665683535,0 33.24220002429192,21.53970667069922,0 33.24220002429192,21.53712663817507,0 33.24220002429192,21.53454655926727,0 33.24220002429192,21.53196643398037,0 33.2394423877994,21.52938626231872,0 33.2394423877994,21.52680604428677,0 33.2394423877994,21.52422577988894,0 33.2394423877994,21.52164546912969,0 33.24220002429192,21.51906511201343,0 33.24220002429192,21.51648470854461,0 33.24495766078448,21.51390425872762,0 33.24495766078448,21.51132376256695,0 33.24771529727699,21.50874322006699,0 33.25047293376959,21.50616263123224,0 33.25323057026215,21.50358199606704,0 33.25598820675466,21.5010013145759,0 33.25874584324722,21.49842058676329,0 33.26150347973977,21.49583981263353,0 33.26426111623233,21.49583981263353,0 33.26701875272489,21.49583981263353,0 33.26977638921741,21.49325899219113,0 33.27253402570996,21.49067812544054,0 33.27529166220251,21.48809721238614,0 33.27804929869507,21.48551625303243,0 33.28080693518758,21.48293524738382,0 33.28080693518758,21.48035419544477,0 33.28080693518758,21.47777309721965,0 33.28080693518758,21.475191952713,0 33.28356457168015,21.47261076192921,0 33.2863222081727,21.47002952487271,0 33.28907984466526,21.46744824154798,0 33.29183748115781,21.46486691195939,0 33.29183748115781,21.46228553611151,0 33.29459511765037,21.45970411400863,0 33.29735275414293,21.45712264565535,0 33.29735275414293,21.45454113105599,0 33.29735275414293,21.45195957021505,0 33.29735275414293,21.44937796313694,0 33.30011039063544,21.44679630982617,0 33.302868027128,21.44679630982617,0 33.30562566362055,21.44679630982617,0 33.30562566362055,21.44421461028714,0 33.30838330011311,21.44163286452428,0 33.30838330011311,21.43905107254212,0 33.30838330011311,21.43646923434496,0 33.31114093660567,21.43388734993741,0 33.31114093660567,21.43130541932382,0 33.30838330011311,21.42872344250867,0 33.30562566362055,21.42872344250867,0 33.302868027128,21.42872344250867,0 33.30011039063544,21.42614141949643,0 33.29735275414293,21.42355935029146,0 33.29735275414293,21.42097723489832,0 33.29735275414293,21.4183950733214,0 33.29459511765037,21.41581286556514,0 33.29183748115781,21.4132306116341,0 33.28907984466526,21.4132306116341,0 33.28907984466526,21.41064831153259,0 33.28907984466526,21.40806596526513,0 33.29183748115781,21.4054835728362,0 33.29183748115781,21.40290113425014,0 33.28907984466526,21.40031864951156,0 33.28907984466526,21.39773611862482,0 33.28907984466526,21.39515354159443,0 33.29183748115781,21.39257091842475,0 33.29459511765037,21.38998824912033,0 33.29735275414293,21.38740553368562,0 33.29735275414293,21.38482277212499,0 33.29735275414293,21.38223996444295,0 33.29735275414293,21.37965711064403,0 33.29735275414293,21.37707421073259,0 33.30011039063544,21.37449126471309,0 33.302868027128,21.37190827259005,0 33.302868027128,21.3693252343679,0 33.30562566362055,21.36674215005114,0 33.30562566362055,21.36415901964416,0 33.30562566362055,21.36157584315141,0 33.30562566362055,21.35899262057745,0 33.30838330011311,21.35640935192669,0 33.31114093660567,21.35382603720356,0 33.31389857309819,21.35124267641255,0 33.31389857309819,21.34865926955815,0 33.31114093660567,21.3460758166448,0 33.31114093660567,21.34349231767692,0 33.31389857309819,21.34090877265908,0 33.31389857309819,21.33832518159563,0 33.31389857309819,21.33574154449114,0 33.31389857309819,21.33315786134998,0 33.31389857309819,21.33057413217669,0 33.31665620959074,21.3279903569757,0 33.31941384608329,21.32540653575148,0 33.31941384608329,21.32282266850855,0 33.31665620959074,21.32023875525127,0 33.31665620959074,21.3176547959842,0 33.31389857309819,21.3150707907118,0 33.31389857309819,21.31248673943848,0 33.31389857309819,21.3099026421688,0 33.31389857309819,21.30731849890719,0 33.31389857309819,21.30473430965808,0 33.31389857309819,21.30215007442599,0 33.31114093660567,21.29956579321536,0 33.31114093660567,21.29698146603072,0 33.30838330011311,21.29439709287647,0 33.30838330011311,21.29181267375712,0 33.30838330011311,21.28922820867718,0 33.31114093660567,21.28664369764107,0 33.31114093660567,21.28405914065324,0 33.31389857309819,21.28147453771829,0 33.31665620959074,21.27888988884056,0 33.31665620959074,21.27630519402459,0 33.31665620959074,21.27372045327483,0 
					</coordinates>
				</LineString>
			</Placemark>
			<Placemark>
				<styleUrl>#style2</styleUrl>
				<ExtendedData>
					<SchemaData schemaUrl="#S_riv_network_IIIIDDDDDDDIIII">
						<SimpleData name="LINKNO">1346</SimpleData>
						<SimpleData name="Channel">54</SimpleData>
						<SimpleData name="ChannelR">50</SimpleData>
						<SimpleData name="Subbasin">168</SimpleData>
						<SimpleData name="AreaC">2.59070e+06</SimpleData>
						<SimpleData name="Len2">163989</SimpleData>
						<SimpleData name="Slo2">0.0439054</SimpleData>
						<SimpleData name="Wid2">573.641</SimpleData>
						<SimpleData name="Dep2">7.57374</SimpleData>
						<SimpleData name="MinEl">263</SimpleData>
						<SimpleData name="MaxEl">335</SimpleData>
						<SimpleData name="Reservoir">0</SimpleData>
						<SimpleData name="Pond">0</SimpleData>
						<SimpleData name="LakeIn">0</SimpleData>
						<SimpleData name="LakeOut">0</SimpleData>
					</SchemaData>
				</ExtendedData>
				<LineString>
					<coordinates>
[truncated: 5,507,762 more chars]
